# Supplementary material for: Genomic deregulation of PRMT5 supports growth and stress tolerance in chronic lymphocytic leukemia
Source: Sci Rep. 2020 Jun 17;10:9775. doi: 10.1038/s41598-020-66224-1 (PMC7299935; doi:10.1038/s41598-020-66224-1)
Supplement: Supplementary file 2 — Supplementary information 2. [file 41598_2020_66224_MOESM2_ESM.xlsx]

## Sheet: EPZ_downregulated_CLLE_log2fold_change
ensembl_gene_id	external_gene_name.x	entrezgene	chromosome_name	start_position	end_position	strand	log2FoldChange_CLLE_high_vs_low	padj_CLLE_high_vs_low	log2FoldChange_EPZ_vs_ctr	padj_EPZ_vs_ctr	HG3_c_1	HG3_c_2	HG3_c_3	HG3_e_1	HG3_e_2	HG3_e_3	PGA1_c_1	PGA1_c_2	PGA1_c_3	PGA1_e_1	PGA1_e_2	PGA1_e_3
ENSG00000000460	C1orf112	55732	1	169662007	169854080	1	0.00569531	0.984053	-0.88	0.00027	767.8	586.14	529.53	237.85	289.93	308.36	703.28	469.65	355.59	351.78	394	258.88
ENSG00000004478	FKBP4	2288	12	2794953	2805423	1	1.24276	2.90755e-10	-0.86	9.23e-05	3957.6	4449.04	4342.16	1790.66	2698.68	2745.44	5978.17	3302.12	3344.08	2248.35	2387.31	2128.88
ENSG00000004776	HSPB6	126393	19	35754569	35758079	-1	0.323265	0.860286	-1.55	0.0296	5.67	12.36	16.78	0	3.13	5.97	6.84	4.64	15.13	1.89	2.66	9.14
ENSG00000005102	MEOX1	4222	17	43640388	43661954	-1	-3.02548	0.340741	-3.35	0.00748	31.45	0	2.1	0.8	0	0	37.07	5.97	16.64	3.16	3.33	1.52
ENSG00000005189	REXO5	81691	16	20806429	20849668	1	2.11969	0.0994591	-1.03	0.0132	362.5	337.21	312.48	152.16	180.23	192.98	300.59	172.47	131.64	97.26	81.86	103.55
ENSG00000005448	WDR54	84058	2	74421678	74425755	1	0.592607	1.87493e-05	-0.74	0.0192	1204.56	1950.87	1776.29	564.59	984.19	793.79	1739.66	1711.42	2198.62	1112.18	1245.9	1589.81
ENSG00000007541	PIGQ	9091	16	566995	584136	1	-0.134584	0.53488	-1.02	0.00387	581.14	508.46	412.09	406.02	178.66	139.26	468.85	375.45	449.41	270.94	131.11	263.45
ENSG00000008517	IL32	9235	16	3065297	3082192	1	-0.196892	0.852156	-1.39	0.0307	220.18	222.45	263.19	16.82	89.33	139.26	529.88	164.51	370.72	113.05	116.47	237.56
ENSG00000009830	POMT2	29954	14	77274956	77320884	-1	0.152905	0.175653	-0.73	0.00204	397.57	478.45	416.29	172.98	293.06	288.47	358.77	301.16	603.75	213.47	163.72	469.02
ENSG00000011426	ANLN	54443	7	36389806	36453791	1	2.04957	0.0585271	-0.87	0.00178	1488.16	676.18	714.08	432.45	476.42	451.6	1450.48	829.84	531.12	547.56	753.4	335.02
ENSG00000012048	BRCA1	672	17	43044295	43170245	-1	0.182913	0.42778	-0.71	0.00438	1807.35	783.88	715.13	737.57	434.11	328.26	1702.02	1962.83	741.45	1362.28	1199.31	633.49
ENSG00000013810	TACC3	10460	4	1721490	1745176	1	0.0466428	0.862149	-0.73	8.79e-11	4282.98	6662.96	7119.85	2042.92	4143.61	4303.18	4074.8	3564.8	5831.72	2577.4	2401.95	3704.99
ENSG00000014138	POLA2	23649	11	65261762	65305589	1	0.256474	0.0130959	-1.22	1.71e-12	1799.1	3347.37	3090.16	451.67	1573.44	1424.44	1688.9	1255.71	2722.17	669.45	651.57	1498.44
ENSG00000017483	SLC38A5	92745	X	48458537	48470256	-1	0.487477	0.00279909	-0.93	9.79e-24	1675.86	3629.85	3723.5	825.66	1695.68	1691.03	1686.05	1544.26	3089.87	969.45	881.18	1886.76
ENSG00000029993	HMGB3	3149	X	150980509	150990775	1	0.11392	0.827893	-0.93	0.0354	1589.75	614.39	645.92	788.02	275.82	338.21	881.24	780.09	228.49	456.62	530.44	137.05
ENSG00000035499	DEPDC1B	55789	5	60596912	60700190	-1	2.65053	0.0394365	-0.85	5.99e-06	1095.24	517.29	593.5	447.67	297.76	314.33	733.51	757.54	420.66	409.25	556.4	251.26
ENSG00000049541	RFC2	5982	7	74231499	74254458	-1	0.781895	6.74824e-13	-0.76	0.000359	1558.29	2351.63	2275.41	677.5	1413.59	1191.68	1883.97	2064.32	2443.75	1191.12	1253.22	1720.77
ENSG00000050405	LIMA1	51474	12	50175788	50283546	-1	1.15238	0.0257859	-1.06	0.0246	1683.59	1038.11	1044.38	419.64	366.72	429.72	2630.03	1914.41	1803.69	1136.18	1305.13	1143.63
ENSG00000050730	TNIP3	79931	4	121131408	121227466	-1	-2.04521	0.770069	-1.57	0.0427	129.43	52.96	63.96	43.24	18.81	3.98	84.99	28.52	6.05	25.26	16.64	16.75
ENSG00000051341	POLQ	10721	3	121431427	121546641	-1	0.434882	0.017533	-0.97	1.44e-05	1703.19	552.6	511.71	571.79	228.81	214.86	1336.4	1156.21	529.61	804.61	658.89	408.11
ENSG00000060709	RIMBP2	23504	12	130396137	130517917	-1	0.0412852	0.997531	-0.87	0.00016	1577.37	2681.78	2377.13	591.82	1551.5	1305.08	1839.48	974.45	2218.29	856.4	638.26	1726.86
ENSG00000061656	SPAG4	6676	20	35615892	35621049	1	-0.1064	0.868156	-1.21	0.0183	106.22	278.95	243.27	36.04	61.12	27.85	130.05	122.72	266.32	77.05	83.86	178.17
ENSG00000062822	POLD1	5424	19	50384204	50418018	1	-0.0604996	0.858077	-1.08	0.00188	3166.08	2893.64	2959.09	1355.81	968.51	996.71	3803.3	3585.37	4208.1	2418.88	1392.32	2613.13
ENSG00000065328	MCM10	55388	10	13161554	13211104	1	0.814376	0.54453	-1.21	4.98e-11	1294.79	1334.71	1399.85	341.15	550.08	565	1214.91	1078.6	1000.2	617.03	545.75	561.92
ENSG00000070718	AP3M2	10947	8	42152946	42171673	1	0.406368	0.00215465	-1.41	7.57e-09	1147.32	646.17	617.61	347.56	205.3	204.91	1325	748.91	665.79	464.83	313.47	374.61
ENSG00000070814	TCOF1	6949	5	150357639	150400308	1	-0.0846555	0.502639	-1.01	1.18e-10	3937.49	5499.5	5148.52	1872.35	2730.02	2717.59	4554.5	3714.72	5332.37	2426.45	1415.61	2999.93
ENSG00000070950	RAD18	56852	3	8775402	8963773	-1	0.259763	0.0213299	-0.73	0.00039	1071.52	767.99	727.71	407.62	423.14	366.06	1000.45	874.95	706.65	716.82	610.97	571.05
ENSG00000071539	TRIP13	9319	5	892643	919357	1	1.50964	0.101572	-1.19	0.000363	1223.12	1634.84	1633.69	371.59	814.93	783.84	742.07	555.22	779.28	307.57	268.88	473.59
ENSG00000072042	RDH11	51109	14	67676801	67695814	-1	0.329738	0.000367348	-0.78	0.0291	2068.78	722.09	722.47	663.89	418.44	366.06	2367.65	2550.55	1051.65	1545.43	1683.16	743.13
ENSG00000073060	SCARB1	949	12	124776856	124882668	-1	0.196582	0.776849	-0.9	2.42e-06	3737.42	9616.62	10380.9	1618.48	5047.87	5514.75	5298.27	3521.02	11472.8	2622.87	2366.68	6628.77
ENSG00000075218	GTSE1	51512	22	46296741	46330810	1	-0.414358	0.760333	-0.79	2.05e-06	1793.43	4697.97	4974.46	824.86	2509.05	2984.17	1663.8	1387.71	3430.33	980.18	999.65	2080.15
ENSG00000075618	FSCN1	6624	7	5592823	5606655	1	1.12385	0.0307858	-0.92	0.0314	2963.95	2353.4	2361.4	815.25	1745.83	1619.41	2550.75	1103.14	1184.8	906.29	896.49	823.84
ENSG00000075702	WDR62	284403	19	36054881	36105106	1	-0.438122	0.0681183	-1.12	0.00128	1342.75	1689.57	1831.87	558.98	872.92	913.16	1844.61	1432.16	3353.16	949.24	427.94	1704.02
ENSG00000076003	MCM6	4175	2	135839626	135876426	-1	0.268383	0.272085	-0.78	0.00119	4254.1	2552.9	2664.44	1498.36	1357.17	1199.64	4233.37	4598.96	2378.69	2948.75	3018.91	1935.49
ENSG00000076382	SPAG5	10615	17	28577565	28599279	-1	-0.0927675	0.695635	-0.9	3.19e-12	4048.87	5006.93	5191.51	1773.84	2831.89	2606.18	3941.91	3020.2	4241.39	2027.94	1683.83	2917.69
ENSG00000077152	UBE2T	29089	1	202331657	202341980	-1	1.78258	2.4155e-06	-1.13	4.77e-05	822.46	1091.07	1140.85	197	493.66	391.92	886.37	706.46	1163.62	393.46	404.65	828.41
ENSG00000077514	POLD3	10714	11	74493851	74669117	1	0.939927	2.97164e-12	-1.01	4.48e-06	1621.72	798	830.47	463.68	333.81	352.13	1430.52	1134.32	671.84	733.24	722.12	548.21
ENSG00000080573	COL5A3	50509	19	9959561	10010471	-1	0.041285	NA	-2.29	0.00208	494.51	77.68	71.3	61.66	10.97	17.91	93.54	28.52	27.24	36.63	23.29	9.14
ENSG00000080608	PUM3	9933	9	2720469	2844241	-1	0.143998	0.176227	-0.81	3.2e-10	1547.98	390.17	369.1	716.75	236.64	194.97	1663.23	1442.77	345	928.39	850.57	248.22
ENSG00000081181	ARG2	384	14	67619798	67651720	1	0.598642	0.0395813	-1.57	0.000884	44.35	21.19	13.63	12.81	6.27	1.99	22.82	38.47	34.8	15.16	12.65	9.14
ENSG00000081377	CDC14B	8555	9	96490241	96619830	-1	0.168399	0.492307	-0.87	0.00369	464.6	162.43	161.48	159.37	81.49	91.51	292.61	197.01	170.99	125.05	217.63	108.12
ENSG00000081692	JMJD4	65094	1	227730425	227735411	-1	0.387773	0.00196234	-0.82	3.78e-06	475.94	501.4	489.69	325.94	199.03	238.73	591.49	535.98	341.97	364.41	362.06	205.58
ENSG00000084774	CAD	790	2	27217390	27243943	1	0.369823	0.00325253	-1.2	5.43e-13	5236.93	8075.35	8047.84	2126.21	3582.56	3764.04	6274.2	3911.07	6016.32	2223.09	2014.6	2849.17
ENSG00000085840	ORC1	4998	1	52372829	52404459	-1	-1.04452	0.000750647	-1.08	2.89e-06	1246.84	2547.6	2609.91	393.21	1053.14	1151.89	1400.86	1593.35	2856.85	877.24	739.42	1551.74
ENSG00000085999	RAD54L	8438	1	46247688	46278473	1	0.194964	0.819397	-1.16	3.18e-08	1332.95	2062.09	1766.85	453.27	716.2	819.65	1674.07	1166.16	1649.34	766.08	522.45	1102.51
ENSG00000087085	ACHE	43	7	100889994	100896974	-1	3.42521	0.30545	-2.42	0.00604	150.05	35.31	37.75	21.62	9.4	33.82	161.42	17.25	51.45	6.32	5.99	1.52
ENSG00000087237	CETP	1071	16	56961850	56983845	1	0.624314	0.819459	-1.1	0.0494	104.68	33.54	49.28	23.22	29.78	27.85	56.47	28.52	21.18	17.68	18.64	19.8
ENSG00000089472	HEPH	9843	X	66162549	66268867	1	NA	NA	-1.97	0.0295	100.55	5.3	6.29	4.8	4.7	0	44.49	16.58	7.57	10.1	6.66	7.61
ENSG00000091127	PUS7	54517	7	105439661	105522267	-1	1.17883	1.14657e-06	-1.28	5.51e-05	759.04	813.89	682.62	270.68	167.69	161.15	857.28	789.38	686.97	460.41	445.25	423.34
ENSG00000091651	ORC6	23594	16	46689643	46698394	1	-0.15708	0.535535	-0.76	0.00179	1087.5	197.73	219.15	500.52	159.85	115.39	1270.24	985.06	234.54	635.98	475.86	211.67
ENSG00000092470	WDR76	79968	15	43826963	43868419	1	0.237464	0.0834314	-0.71	0.000505	1434.54	1082.25	1084.23	527.75	626.87	716.2	1388.88	1442.77	1189.34	965.66	1002.98	807.09
ENSG00000092853	CLSPN	63967	1	35720218	35769967	-1	2.51921	0.0185224	-1.11	5.53e-09	1715.56	573.78	521.14	495.72	293.06	226.8	1460.75	1298.16	469.08	755.35	555.73	319.79
ENSG00000093009	CDC45	8318	22	19479459	19520612	1	2.49089	0.530652	-1.21	5.87e-07	1352.55	877.45	745.54	360.37	338.51	316.32	1386.6	1139.62	892.76	742.08	439.92	520.8
ENSG00000094804	CDC6	990	17	40287633	40304657	1	1.17239	0.0301386	-0.96	0.000858	1667.09	849.2	901.78	549.37	412.17	348.15	1490.98	1589.37	1162.11	965.02	790.67	823.84
ENSG00000097046	CDC7	8317	1	91500893	91525764	1	0.606182	0.00441373	-0.96	0.00601	1031.3	342.51	308.28	327.54	123.81	167.11	1012.43	793.36	453.95	568.4	389.34	359.38
ENSG00000099901	RANBP1	5902	22	20115938	20127357	1	0.107652	0.169655	-0.75	3.64e-07	3989.57	2618.22	2521.83	2023.7	1557.77	1458.27	5222.98	4098.13	2599.61	2741.6	2668.83	1882.19
ENSG00000100162	CENPM	79019	22	41938721	41947164	-1	0.90162	0.00208034	-1.2	3.98e-14	1229.31	2879.51	3238.01	484.5	1302.32	1281.2	1484.7	1379.09	2402.9	680.82	700.82	979.16
ENSG00000100206	DMC1	11144	22	38518949	38570286	-1	1.8448	0.405355	-1.14	1.28e-05	186.15	47.67	62.91	56.86	31.34	15.92	157.43	134.66	43.88	73.89	90.51	19.8
ENSG00000100479	POLE2	5427	14	49643555	49688422	-1	1.05339	0.0215523	-1.05	1.83e-06	458.93	266.59	260.05	124.93	153.58	103.45	438.05	373.46	258.75	238.73	196.34	161.42
ENSG00000100526	CDKN3	1033	14	54396849	54420218	1	1.41889	0.0543644	-0.85	0.000735	734.8	250.7	272.63	257.87	112.84	165.12	624.57	590.38	157.37	331.57	459.89	112.69
ENSG00000100714	MTHFD1	4522	14	64388031	64463457	1	0.400436	0.00187542	-0.76	8.25e-09	7434.62	5647.8	5274.35	3378.71	3544.95	3079.67	6684.87	5986.67	4194.48	3759.68	3967.31	2948.15
ENSG00000100889	PCK2	5106	14	24094053	24110598	1	0.332282	0.0288716	-0.77	8.3e-05	1906.87	5194.07	5412.76	1299.75	2927.49	3149.3	1678.06	1829.5	3893.36	1059.76	1053.56	1831.93
ENSG00000101003	GINS1	9837	20	25407727	25452628	1	0.521403	0.0117757	-1.12	9.19e-08	1533.54	1671.92	1559.24	500.52	622.17	565	1480.71	1016.9	1001.71	725.66	668.87	724.86
ENSG00000101361	NOP56	10528	20	2652145	2658393	1	0.254358	0.175247	-0.73	1.17e-05	7066.45	4392.54	4552.93	3766.31	2411.88	2212.27	7556.98	6152.5	4012.9	4830.17	3540.03	3415.65
ENSG00000101412	E2F1	1869	20	33675683	33686404	-1	0.130196	0.703616	-0.75	0.03	1329.34	1673.68	1798.31	639.87	852.54	909.18	1556.57	1862.67	2658.62	1436.8	865.87	1711.63
ENSG00000101868	POLA1	5422	X	24693919	24996986	1	0.0616484	0.712205	-1.58	4.64e-18	2336.92	1892.61	1833.96	454.07	590.83	517.26	1727.69	1714.08	1777.96	734.5	704.15	779.68
ENSG00000102384	CENPI	2491	X	101098218	101163681	1	0.202617	0.86741	-1.33	9.63e-06	730.67	240.11	233.83	122.53	105	73.61	557.83	373.46	151.32	226.73	220.96	114.21
ENSG00000102743	SLC25A15	10166	13	40789412	40810111	1	0.919004	9.2731e-05	-0.76	0.0238	132.52	116.52	102.76	68.07	57.99	59.68	119.21	70.31	49.93	56.21	53.24	54.82
ENSG00000102962	CCL22	6367	16	57358772	57366190	1	3.4348	0.000229411	-1.58	0.033	1196.82	2240.41	2931.83	158.56	1470.01	2665.86	4018.34	412.6	1998.88	375.78	286.18	1335.5
ENSG00000103995	CEP152	22995	15	48712928	48811146	-1	-0.26739	0.148383	-0.8	0.00552	1137.01	146.54	122.68	373.99	94.03	59.68	1055.21	732.99	105.92	518.51	480.52	120.3
ENSG00000104055	TGM5	9333	15	43232595	43266857	-1	-0.735347	NA	-2.62	1.46e-06	381.06	127.12	156.24	15.22	15.67	21.88	188.8	71.64	84.74	35.37	20.63	51.78
ENSG00000104140	RHOV	171177	15	40872214	40874289	-1	0.157654	0.855653	-1.47	0.000441	873.51	254.23	329.25	178.59	103.43	109.42	904.05	242.78	220.92	234.94	137.1	173.6
ENSG00000104147	OIP5	11339	15	41309268	41332621	-1	0.897963	0.0334622	-1.06	0.000129	451.19	358.39	438.31	110.51	180.23	185.02	426.65	319.07	267.83	178.73	270.21	162.94
ENSG00000104213	PDGFRL	5157	8	17576433	17644071	1	-1.81755	NA	-2.45	0.0419	42.28	1.77	3.15	7.21	0	0	55.33	7.3	12.11	6.95	0.67	4.57
ENSG00000104356	POP1	10940	8	98117297	98159834	1	1.22081	3.60012e-12	-0.86	2.01e-05	924.56	363.69	424.67	363.58	188.06	208.89	1107.11	889.54	329.87	586.09	683.51	205.58
ENSG00000104738	MCM4	4173	8	47960185	47978160	1	0.930391	2.11016e-09	-0.98	1.48e-07	8028.14	8972.22	8853.15	2891.81	3999.43	3853.56	8465.6	8480.84	8634.09	5322.16	4609.56	5451.64
ENSG00000105011	ASF1B	55723	19	14119509	14136956	-1	1.64683	9.38819e-10	-0.73	0.000186	2459.64	12100.7	12753.9	1054.7	6994.31	7854.34	2384.76	2608.93	9920.28	1669.21	1872.84	5527.78
ENSG00000105246	EBI3	10148	19	4229498	4237531	1	5.00776	2.38136e-08	-1.32	0.00799	2501.41	4362.53	4339.02	462.88	1548.37	1422.46	4936.65	2346.91	7655.08	1553.64	1559.37	4219.69
ENSG00000105281	SLC1A5	6510	19	46774883	46788594	-1	1.58362	1.04963e-10	-0.77	0.00111	3313.56	5616.02	5836.39	1568.83	2924.35	2888.68	3836.96	4212.89	7166.32	3013.81	2881.14	3902.95
ENSG00000106077	ABHD11	83451	7	73736094	73738867	-1	0.177035	0.341808	-1.05	3.69e-12	260.4	610.86	580.91	143.35	217.84	218.84	249.83	275.29	434.28	153.47	134.44	246.69
ENSG00000107957	SH3PXD2A	9644	10	103594027	103855543	-1	0.696396	0.153799	-0.94	3.77e-05	968.39	1770.79	1739.59	367.58	778.89	700.29	1243.43	816.57	1240.79	608.82	689.5	861.91
ENSG00000108576	SLC6A4	6532	17	30194319	30236002	-1	-0.0567945	0.877106	-1.42	0.00115	140.26	61.79	65.01	20.82	15.67	23.87	86.13	41.79	37.83	32.84	36.6	30.46
ENSG00000108821	COL1A1	1277	17	50183289	50201632	-1	-1.48437	0.606231	-1.14	0.0255	201.1	264.82	285.21	38.44	89.33	91.51	207.62	83.58	301.12	89.68	49.92	301.52
ENSG00000109674	NEIL3	55247	4	177309836	177362943	1	3.09318	NA	-1.16	0.00249	200.07	107.69	131.07	53.66	50.15	43.77	318.27	220.89	163.42	102.31	141.1	108.12
ENSG00000109685	NSD2	7468	4	1871424	1982207	1	-0.227087	0.013203	-0.82	1.62e-05	6627.63	8486.71	7972.34	2810.12	4710.93	4153.97	8441.07	6933.92	8951.85	4570.6	4481.11	6171.93
ENSG00000109805	NCAPG	64151	4	17810902	17844862	1	0.195708	0.626315	-0.99	1.65e-06	3406.38	587.91	510.66	961.8	266.42	298.42	2626.04	2141.93	391.91	1347.75	1399.64	278.67
ENSG00000111206	FOXM1	2305	12	2857681	2877155	-1	-0.470656	0.00347977	-0.95	0.000253	2799.46	10033.3	10219.4	1222.07	5085.49	5564.49	4661.73	3999.96	14320.5	2451.09	2240.89	7192.21
ENSG00000111445	RFC5	5985	12	118013588	118033130	1	0.297109	0.0834978	-0.92	0.0145	1077.19	1338.24	1409.29	395.61	642.54	642.59	1797.27	1414.25	2156.25	952.39	847.9	1378.14
ENSG00000111450	STX2	2054	12	130789600	130839266	-1	-0.0457476	0.902327	-0.77	0.0212	487.8	192.44	148.9	259.47	83.06	73.61	434.06	293.2	234.54	226.73	210.31	187.31
ENSG00000111581	NUP107	57122	12	68686734	68745809	1	-0.482164	0.000184488	-0.89	0.00521	2248.74	679.71	574.62	1103.55	293.06	246.69	3483.89	2558.51	709.67	1730.48	1226.6	628.92
ENSG00000111665	CDCA3	83461	12	6844793	6852066	-1	0.367455	0.169527	-1.17	1.15e-09	1408.75	4796.84	5451.56	488.51	2256.73	2856.85	1983.22	1145.59	4669.61	645.45	683.51	2226.34
ENSG00000111671	SPSB2	84727	12	6870935	6889358	-1	1.15138	3.16755e-06	-0.72	0.0412	66.52	79.45	92.27	67.27	42.31	51.73	160.85	137.31	95.33	99.79	88.52	42.64
ENSG00000111671	SPSB2	105369632	12	6870935	6889358	-1	1.15138	3.16755e-06	-0.72	0.0412	66.52	79.45	92.27	67.27	42.31	51.73	160.85	137.31	95.33	99.79	88.52	42.64
ENSG00000111674	ENO2	2026	12	6913745	6923698	1	0.0668601	0.869235	-1.24	0.0122	2187.9	2288.08	2142.25	763.99	819.63	664.48	5599.43	2679.24	3684.54	1829.63	1345.73	2393.85
ENSG00000112029	FBXO5	26271	6	152970519	152983579	-1	0.352208	0.20945	-0.84	7.2e-07	1375.24	1596	1973.42	669.5	890.16	895.25	1096.84	1058.69	1290.73	707.35	779.35	705.06
ENSG00000112118	MCM3	4172	6	52264009	52284881	-1	0.907019	6.24652e-08	-0.76	0.00127	6677.65	8846.87	8244.97	2899.01	5115.26	4225.59	8720.56	9094.43	9004.81	5737.09	5481.42	6342.48
ENSG00000112210	RAB23	51715	6	57186992	57222314	-1	0.0624149	0.792704	-0.91	0.0246	274.33	143	128.98	42.44	98.73	107.43	191.08	132.67	125.59	75.16	122.46	80.71
ENSG00000112877	CEP72	55722	5	612272	667168	1	0.163271	0.255964	-0.99	2.42e-07	303.2	173.02	175.11	112.92	84.63	61.67	267.51	238.14	130.13	166.73	130.45	89.85
ENSG00000112984	KIF20A	10112	5	138178719	138187715	1	1.52991	0.475362	-0.95	0.00262	1380.91	2273.95	2341.48	426.84	1194.19	1124.04	1683.2	1062.01	1274.08	617.03	1024.94	829.93
ENSG00000113119	TMCO6	55374	5	140639427	140645408	1	0.175263	0.163576	-0.83	9.11e-08	404.27	621.45	558.89	254.66	277.39	284.49	431.78	400.66	668.82	300.62	215.64	368.52
ENSG00000113356	POLR3G	10622	5	90471748	90514553	1	-0.466351	5.03722e-05	-1.24	0.0006	588.36	195.97	198.18	162.57	89.33	53.72	800.82	520.72	335.92	337.25	328.11	156.85
ENSG00000115163	CENPA	1058	2	26764289	26801067	1	-0.898804	0.342874	-0.88	0.0024	618.78	902.17	1028.66	222.63	575.15	644.58	669.06	364.18	661.25	199.57	344.09	424.86
ENSG00000115392	FANCL	55120	2	58159243	58241372	-1	0.186695	0.0894276	-0.93	7.16e-05	657.97	506.7	498.07	266.68	214.7	198.94	742.07	469.65	463.03	368.2	310.14	380.7
ENSG00000115541	HSPE1	3336	2	197499994	197503457	1	0.240808	0.496665	-0.78	0.0251	3732.27	107.69	65.01	1558.42	48.58	41.78	5074.68	2928.66	81.71	1992.57	2046.55	97.46
ENSG00000115604	IL18R1	8809	2	102311529	102398775	1	-0.740065	0.0824095	-2.34	0.038	958.08	70.62	108	115.32	36.05	17.91	99.82	37.15	18.16	11.37	5.99	10.66
ENSG00000116151	MORN1	79906	1	2321253	2391707	-1	-0.573303	0.0456861	-0.72	0.0148	68.07	31.78	34.6	36.04	23.51	29.84	71.87	50.41	42.37	41.05	27.95	24.36
ENSG00000116761	CTH	1491	1	70411218	70439851	1	0.377589	0.708628	-1.23	0.00233	388.28	520.82	531.63	83.29	236.64	304.39	577.8	608.95	1035	267.15	252.91	450.75
ENSG00000116830	TTF2	8458	1	117060303	117107453	1	-0.161633	0.130894	-0.93	4.49e-05	3370.28	2342.81	2279.61	1374.23	1258.44	1126.03	2952.86	1745.92	1858.16	1385.64	1000.98	1458.85
ENSG00000117399	CDC20	991	1	43358955	43363203	1	2.6371	0.168869	-0.81	0.000232	2457.07	5667.22	6420.45	1243.69	3077.93	3650.64	2833.08	2531.98	4102.18	1460.17	1923.42	2124.31
ENSG00000117411	B4GALT2	8704	1	43978943	43991170	1	0.263742	0.511801	-0.74	0.00117	1091.11	2667.66	2930.78	635.06	1626.73	1675.12	1259.97	753.56	1746.19	586.72	610.97	1142.1
ENSG00000117593	DARS2	55157	1	173824503	173858546	1	0.70368	1.01813e-08	-0.82	4.39e-06	1799.1	3354.43	3144.69	872.91	1795.98	2098.87	2267.27	1795.67	2381.71	1077.44	1183.34	1402.5
ENSG00000117877	CD3EAP	10849	19	45406209	45410766	1	0.0349047	0.88156	-0.77	4.64e-05	678.08	1105.2	1069.55	365.98	633.14	628.67	1097.98	829.84	1033.49	559.56	531.77	721.81
ENSG00000118894	EEF2KMT	196483	16	5084304	5097808	-1	0.844907	2.72697e-12	-0.9	0.00047	471.3	1389.44	1503.66	221.03	702.09	676.41	401.55	317.08	723.29	231.15	224.95	459.89
ENSG00000119139	TJP2	9414	9	69121264	69255208	1	0.105662	0.831151	-1.51	5.55e-08	2587.01	1297.64	1207.96	603.83	612.77	469.51	2599.8	1081.91	1007.76	574.72	559.06	487.3
ENSG00000119326	CTNNAL1	8727	9	108942569	109013529	-1	2.62976	0.00625059	-0.95	0.000167	1083.89	217.16	197.13	345.16	112.84	73.61	1082.01	1009.61	223.95	553.25	636.26	165.99
ENSG00000119969	HELLS	3070	10	94501434	94613905	1	-0.0831791	0.736882	-0.83	0.0233	1948.12	667.36	644.88	584.61	325.97	272.55	1801.83	1402.97	876.12	1131.76	906.47	758.36
ENSG00000120053	GOT1	2805	10	99396870	99430624	-1	0.502877	0.0399279	-0.83	7e-09	1364.92	2256.3	2451.58	625.45	1133.07	1466.22	1394.58	1228.51	1796.12	787.56	793.99	1122.31
ENSG00000120254	MTHFD1L	25902	6	150865549	151101887	1	0.200484	0.331482	-0.75	0.000259	1901.71	1405.33	1241.52	725.55	829.04	752.01	2197.11	2066.31	1240.79	1342.7	1281.17	960.89
ENSG00000120647	CCDC77	84318	12	389273	442645	1	-0.163651	0.153204	-0.77	0.0298	359.92	107.69	75.5	154.56	61.12	49.74	629.13	403.31	98.36	236.2	282.19	95.94
ENSG00000120949	TNFRSF8	943	1	12063377	12144207	1	0.320473	0.518067	-1.55	0.023	2735.52	1906.73	1808.8	320.33	382.39	391.92	4645.76	2482.23	4769.48	1343.33	1637.9	2200.45
ENSG00000121152	NCAPH	23397	2	96335787	96373845	1	-0.0112606	0.997314	-0.96	4.85e-13	2108.49	2664.12	2774.54	789.62	1354.04	1330.94	2193.12	1862.67	2281.84	1083.76	1174.02	1422.3
ENSG00000121211	MND1	84057	4	153344649	153415118	1	1.64154	0.480027	-0.86	0.000355	498.12	266.59	229.64	184.99	166.12	200.93	509.92	408.62	207.3	203.99	267.55	108.12
ENSG00000121388	AL139327.1	NA	13	19185225	19187349	1	-0.15107	NA	-2.49	0.0231	156.76	3.53	1.05	20.82	1.57	0	63.88	23.88	0	10.1	2.66	0
ENSG00000122952	ZWINT	11130	10	56357228	56361275	-1	0.733879	0.0311729	-0.85	8.28e-07	4370.64	1288.81	1300.24	1631.3	659.78	620.71	3684.09	3004.94	962.37	2281.2	2053.87	761.4
ENSG00000123219	CENPK	64105	5	65517766	65563171	-1	-0.162505	0.530532	-0.89	0.00995	1458.77	114.76	127.93	491.71	57.99	61.67	1184.68	870.31	189.14	694.72	507.14	144.67
ENSG00000123374	CDK2	1017	12	55966769	55972784	1	0.0854844	0.6547	-0.96	1.7e-05	2436.96	4277.78	4550.83	872.11	2234.79	2516.65	3216.95	2673.93	5881.65	1589.64	1579.34	3231.39
ENSG00000123473	STIL	6491	1	47250139	47314147	-1	-0.417442	0.0445684	-0.76	3.02e-07	1264.37	1638.37	1847.6	508.53	1024.93	1006.66	1181.26	1214.58	1602.44	728.19	847.9	1062.92
ENSG00000123485	HJURP	55355	2	233833416	233854566	-1	2.009	0.00204003	-0.82	8.8e-05	1627.39	2056.8	2184.19	630.26	1281.95	1287.17	1708.86	1047.42	1505.59	732.61	860.55	1064.44
ENSG00000123685	BATF3	55509	1	212686418	212699985	-1	0.769535	0.0264318	-1.41	9.11e-08	795.13	312.49	349.18	152.96	136.34	133.29	954.82	548.58	363.16	298.1	288.18	188.83
ENSG00000124074	ENKD1	84080	16	67662945	67667265	-1	0.829369	0.00019087	-1.1	2.23e-06	265.56	208.33	192.94	104.11	106.57	79.58	295.46	189.05	257.24	123.15	93.18	150.76
ENSG00000124097	HMGB1P1	NA	20	57488392	57489027	-1	0.350857	0.0462464	-1.35	0.019	42.28	3.53	6.29	11.21	1.57	1.99	78.71	46.43	7.57	27.79	22.63	4.57
ENSG00000124635	HIST1H2BJ	8970	6	27125897	27132750	-1	1.46155	0.00231959	-1.82	2.71e-20	143.35	397.24	385.88	72.07	98.73	79.58	190.51	177.11	325.33	43.58	54.57	86.8
ENSG00000124657	OR2B6	26212	6	27957241	27958182	1	1.78596	0.077698	-2.3	6.92e-05	19.08	51.2	41.94	3.2	15.67	7.96	26.24	11.94	36.32	3.16	0	18.27
ENSG00000125166	GOT2	2806	16	58707131	58734357	-1	0.749794	4.74728e-10	-0.76	7.4e-08	4345.37	7923.52	8107.61	2191.88	4267.42	4386.73	4541.95	4497.46	5980.01	2815.5	3171.32	3916.65
ENSG00000125319	C17orf53	78995	17	44141906	44162476	1	-0.601459	0.00805399	-0.83	3.57e-07	485.23	1209.36	1242.57	172.18	774.19	765.94	485.39	367.49	1349.74	279.15	243.59	761.4
ENSG00000125454	SLC25A19	60386	17	75272981	75289510	-1	1.28969	5.20772e-08	-0.83	1.53e-06	946.22	1606.6	1608.52	351.57	797.69	841.54	941.7	761.52	1395.13	522.3	569.71	1046.17
ENSG00000125458	NT5C	30833	17	75130225	75131795	-1	-0.104097	0.787344	-0.77	0.0272	826.59	905.7	849.35	882.52	374.56	292.45	1016.42	1131.66	1115.2	842.5	467.21	670.03
ENSG00000125730	C3	718	19	6677704	6730562	-1	-0.192881	0.927597	-3.38	1.12e-07	20.11	67.09	70.25	3.2	12.54	3.98	152.29	34.49	66.58	5.68	4.66	12.18
ENSG00000125733	TRIP10	9322	19	6737925	6751526	1	-0.0761131	0.820151	-0.91	1.11e-05	1125.66	1509.49	1712.33	433.25	976.35	946.98	1658.67	1039.46	1659.94	709.24	654.23	1035.51
ENSG00000125885	MCM8	84515	20	5950652	5998977	1	0.585081	0.000910373	-0.95	0.00386	2052.28	598.5	585.11	629.45	280.52	216.85	1991.2	1491.86	606.78	982.71	800.65	612.17
ENSG00000126215	XRCC3	7517	14	103697609	103715504	-1	-0.180063	0.247795	-0.97	0.032	1117.93	674.42	709.89	433.25	263.29	354.12	1825.22	1530.33	1242.3	1167.75	580.35	785.77
ENSG00000126457	PRMT1	3276	19	49675786	49689029	1	0.530233	7.71366e-06	-0.72	7.24e-06	6956.1	13052.3	13210	3535.68	7801.4	7579.8	9349.12	7314.68	12973.8	5504.05	4988.25	9121.6
ENSG00000126787	DLGAP5	9787	14	55148112	55191678	-1	7.41235	0.118176	-0.77	0.00641	2933.01	476.68	568.33	1216.46	319.7	338.21	2020.86	1781.08	285.99	1049.65	1344.4	207.1
ENSG00000127423	AUNIP	79000	1	25831913	25859458	-1	0.938554	0.0243089	-1.37	4.85e-13	196.46	236.58	269.48	56.06	109.7	93.5	179.1	152.57	248.16	90.31	51.91	95.94
ENSG00000127564	PKMYT1	9088	16	2968024	2980539	-1	1.54391	0.0637105	-1.36	5.83e-11	1519.1	2305.73	2274.37	466.08	999.86	1207.6	2072.77	1580.75	3145.86	808.4	515.13	1189.31
ENSG00000128050	PAICS	10606	4	56435741	56464579	1	0.383989	0.000711002	-0.75	8.7e-05	10115	4747.4	4643.1	3900.85	2654.8	2602.2	11026	9342.52	4625.73	6840.43	7116	3260.33
ENSG00000128487	SPECC1	92521	17	20009344	20319026	1	0.323126	0.424392	-0.81	0.0107	248.03	459.03	516.95	89.69	249.18	248.68	409.53	256.71	346.51	225.47	169.71	313.7
ENSG00000128917	DLL4	54567	15	40929340	40939072	1	-0.985101	0.576791	-1.63	0.00339	26.3	47.67	46.14	11.21	6.27	21.88	43.35	13.93	22.7	12	4.66	9.14
ENSG00000128951	DUT	1854	15	48331011	48343373	1	-0.1794	0.318776	-0.88	3.75e-18	4051.45	4205.4	4183.83	2341.63	1940.16	2200.33	3990.96	3770.44	3704.21	2255.3	2489.8	1821.27
ENSG00000128973	CLN6	54982	15	68206992	68257211	-1	0.145936	0.196063	-1.13	4.52e-15	1289.12	1520.09	1566.58	502.12	637.84	678.4	1567.98	1168.15	1644.8	730.72	641.58	813.18
ENSG00000129167	TPH1	7166	11	18017564	18042426	-1	-0.476091	0.00488771	-3.45	0.00052	37.64	14.12	5.24	6.41	0	0	15.97	9.29	9.08	1.26	1.33	0
ENSG00000129173	E2F8	79733	11	19224063	19241620	-1	6.25125	0.0796274	-1.05	4.72e-10	1286.54	2251	2480.94	510.13	1200.46	1432.4	1095.7	941.95	2024.61	511.56	377.36	1113.17
ENSG00000130695	CEP85	64793	1	26234153	26279038	1	0.628113	2.28825e-06	-0.72	0.00604	1088.02	1154.63	1068.5	550.97	802.39	757.98	856.14	654.06	755.07	455.35	394.67	473.59
ENSG00000130816	DNMT1	1786	19	10133345	10231286	-1	-0.0482083	0.735477	-0.82	3.49e-07	7329.95	9699.6	9210.71	3356.29	5442.8	5510.77	8506.67	7625.12	10781.3	5187	3915.4	7109.98
ENSG00000131153	GINS2	51659	16	85676198	85690073	-1	-0.0196968	0.962847	-0.78	7.03e-05	1329.86	1657.8	1828.72	433.25	990.46	881.33	961.09	989.04	1479.87	710.51	724.78	1094.9
ENSG00000131368	MRPS25	64432	3	15042460	15065335	-1	-0.314884	0.00383335	-1.01	1.93e-06	2142.52	1209.36	1053.82	1057.9	510.9	467.52	2036.83	1379.75	847.37	980.18	650.9	618.26
ENSG00000131470	PSMC3IP	29893	17	42572315	42577831	-1	0.508294	2.12828e-06	-1.34	0.00188	552.26	63.56	91.23	124.93	34.48	33.82	714.69	467.66	139.21	230.52	144.42	95.94
ENSG00000131848	ZSCAN5A	79149	19	56219670	56368383	-1	0.963359	0.000221391	-0.9	0.000263	159.34	273.65	340.79	71.27	162.99	183.03	107.8	111.44	195.2	64.42	49.25	130.96
ENSG00000132016	C19orf57	79173	19	13882348	13906452	-1	-0.687799	0.231994	-1.51	9.32e-06	134.58	47.67	44.04	29.63	15.67	21.88	82.71	69.65	57.5	42.95	20.63	21.32
ENSG00000132423	COQ3	51805	6	99369400	99394204	-1	0.356275	0.0368158	-0.82	0.000427	432.11	54.73	100.66	173.78	56.42	41.78	420.37	340.96	71.12	221.05	243.59	44.16
ENSG00000132485	ZRANB2	9406	1	71063291	71081297	-1	-0.0893438	0.493077	-0.99	0.00551	4167.99	430.78	483.39	2037.32	147.31	129.31	4275.01	3626.49	582.57	2673.39	1725.09	426.39
ENSG00000133111	RFXAP	5994	13	36819224	36829104	1	0.773573	4.19478e-05	-0.8	0.00298	402.21	70.62	72.35	180.99	29.78	27.85	390.71	271.97	62.04	238.73	179.7	62.44
ENSG00000133119	RFC3	5983	13	33818049	33966558	1	0.169261	0.2272	-0.94	1.39e-06	2283.81	849.2	1032.85	740.77	440.38	449.62	1669.51	1386.39	679.41	987.13	924.44	510.14
ENSG00000133121	STARD13	90627	13	33103135	33350630	-1	0.439053	0.72543	-1.17	0.00423	919.4	1163.46	1205.87	187.39	388.66	461.55	1718.56	880.26	1068.29	589.25	783.35	673.08
ENSG00000133619	KRBA1	84626	7	149714781	149734575	1	-0.301573	0.0290458	-0.9	9.04e-06	698.19	933.94	946.87	371.59	534.41	475.48	907.48	537.97	688.49	430.72	295.5	441.61
ENSG00000133739	LRRCC1	85444	8	85107147	85146076	1	0.634143	0.0948914	-1.26	1.83e-06	299.08	151.83	141.56	57.66	59.55	55.7	264.09	246.76	122.57	116.84	119.8	88.32
ENSG00000134057	CCNB1	891	5	69167010	69178245	1	1.32152	1.3632e-11	-0.75	0.00943	2761.3	3772.85	3823.12	1343	2026.36	2287.87	2912.37	2207.6	1861.19	1411.54	1942.06	1314.18
ENSG00000134775	FHOD3	80206	18	36297714	36780055	1	-1.43308	0.686307	-0.9	0.0203	1305.62	1624.25	1511	552.57	1053.14	992.73	1539.46	557.21	826.19	474.3	405.32	651.76
ENSG00000134779	TPGS2	25941	18	36777647	36829216	-1	0.281853	0.0913184	-0.73	7.17e-05	2073.42	5656.63	6165.64	1008.25	3579.43	3762.05	1492.12	1526.35	4283.76	973.23	1034.26	2479.13
ENSG00000135069	PSAT1	29968	9	78297143	78330093	1	0.284572	0.706837	-1.38	3.19e-09	1724.33	1583.64	1540.36	386	506.2	541.13	1913.63	1883.89	1448.09	869.66	809.3	764.45
ENSG00000135245	HILPDA	29923	7	128455849	128458418	1	0.550406	0.0491845	-1.18	0.00487	277.93	434.31	415.24	89.69	153.58	147.22	695.87	275.29	375.26	189.47	198.33	324.36
ENSG00000135480	KRT7	3855	12	52232520	52252186	1	0.813367	NA	-2.52	0.00521	123.24	5.3	6.29	2.4	1.57	3.98	188.8	31.18	4.54	23.37	13.31	1.52
ENSG00000135540	NHSL1	57224	6	138422043	138692571	-1	0.282187	0.760819	-1.04	2.44e-05	523.9	767.99	744.49	133.74	515.6	505.32	594.91	361.52	791.38	212.84	204.99	449.23
ENSG00000135604	STX11	8676	6	144150526	144188370	1	0.298565	0.427893	-0.77	1.79e-06	524.93	600.27	591.4	227.44	299.33	328.26	445.47	539.3	624.93	345.46	345.42	386.79
ENSG00000135912	TTLL4	9654	2	218710845	218755416	1	0.676408	1.98192e-06	-0.82	1.11e-06	1009.12	2819.49	2740.98	431.65	1479.41	1527.9	1269.67	993.69	2368.09	647.98	723.45	1630.92
ENSG00000136305	CIDEB	27141	14	24305096	24311430	-1	-0.161274	0.224922	-1.1	0.0436	672.41	711.49	684.72	221.03	340.08	356.11	1240.01	1280.91	2045.79	624.61	662.22	893.89
ENSG00000136444	RSAD1	55316	17	50478800	50485975	1	0.278124	0.0895489	-0.74	0.00698	792.04	317.79	251.66	651.88	153.58	107.43	708.41	638.8	305.66	467.99	320.79	196.44
ENSG00000136877	FPGS	2356	9	127794597	127814327	1	-0.0874662	0.489811	-0.89	0.000101	1833.65	2399.3	2921.34	1273.32	1242.77	1416.49	1472.15	1565.49	2200.13	999.13	624.95	1003.53
ENSG00000136982	DSCC1	79075	8	119833976	119856010	-1	0.511788	0.511654	-1.18	7.88e-08	799.26	459.03	416.29	195.4	188.06	246.69	713.55	488.88	349.54	282.31	306.15	181.21
ENSG00000137135	ARHGEF39	84904	9	35658875	35675866	-1	0.0664558	0.773051	-1.03	0.0154	739.96	1565.99	1696.6	363.58	662.92	714.21	494.52	295.85	578.03	225.47	209.65	391.36
ENSG00000137310	TCF19	6941	6	31158542	31167159	1	0.23097	0.262317	-0.99	0.022	567.21	250.7	193.99	225.83	114.4	123.35	254.39	269.98	92.3	149.68	121.13	63.96
ENSG00000137434	C6orf52	347744	6	10671418	10694797	-1	2.09466	0.105808	-1.94	0.00116	14.95	12.36	18.87	8.81	3.13	3.98	33.08	29.85	28.75	5.68	2.66	12.18
ENSG00000137563	GGH	8836	8	63015079	63039171	-1	1.57182	0.000726016	-0.87	0.000243	1089.57	591.44	583.01	321.13	316.57	298.42	1006.72	922.05	653.68	549.46	700.82	437.05
ENSG00000137807	KIF23	9493	15	69414246	69448427	1	1.66411	0.167554	-0.82	4.32e-06	1860.46	986.91	993	683.91	546.94	578.93	1650.11	1164.83	780.79	822.92	905.81	596.94
ENSG00000137825	ITPKA	3706	15	41493393	41503551	1	0.875254	0.585089	-1.42	0.0153	104.68	26.48	22.02	24.02	7.84	13.93	288.61	114.76	40.86	72.63	42.59	27.41
ENSG00000138030	KHK	3795	2	27086747	27100772	1	0.292949	0.719804	-0.9	5.19e-06	246.48	213.62	234.88	91.29	119.11	101.46	180.24	236.15	177.04	133.89	142.43	98.98
ENSG00000138092	CENPO	79172	2	24793136	24822376	1	-0.520194	0.00596317	-0.73	2.71e-08	1218.99	1936.74	2258.64	573.4	1454.34	1460.25	1380.32	1109.77	2132.04	695.98	750.73	1298.95
ENSG00000138180	CEP55	55165	10	93496632	93529092	1	0.924491	0.39366	-0.77	0.00545	1663.48	808.59	960.5	611.84	612.77	535.16	1463.6	1073.95	505.4	677.03	875.86	370.04
ENSG00000138346	DNA2	1763	10	68414064	68472121	-1	-0.119221	0.370377	-1.04	6.51e-07	1199.4	598.5	523.24	443.66	242.91	230.78	1104.83	740.29	381.32	515.98	411.97	316.74
ENSG00000138376	BARD1	580	2	214725646	214809711	-1	0.0269703	0.876167	-0.8	7.03e-05	1138.55	750.33	661.65	561.38	313.44	280.51	1122.51	1227.18	629.47	841.87	734.76	494.91
ENSG00000138658	ZGRF1	55345	4	112539333	112636995	-1	-0.60515	3.32733e-05	-0.72	0.0063	760.58	204.8	159.38	401.22	95.6	101.46	697.01	650.08	237.57	507.77	319.46	185.78
ENSG00000139572	GPR84	53831	12	54362445	54364487	-1	-0.582919	0.523151	-2.72	0.0074	23.72	21.19	8.39	0	3.13	0	88.98	31.18	31.78	7.58	4.66	13.71
ENSG00000139618	BRCA2	675	13	32315474	32400266	1	-0.224743	0.321288	-0.77	3.44e-05	1314.9	695.6	692.06	607.03	366.72	268.58	1145.33	1223.2	621.91	896.18	794.66	465.98
ENSG00000139734	DIAPH3	81624	13	59665583	60163987	-1	0.041285	NA	-1.17	0.00825	704.38	353.1	287.31	230.64	153.58	163.13	1798.41	1358.53	575	619.56	677.52	293.9
ENSG00000139880	CDH24	64403	14	23047062	23057538	-1	-0.668591	0.0228703	-1.05	0.00753	132.52	97.1	101.71	39.24	64.25	61.67	116.36	76.95	157.37	53.05	23.96	109.64
ENSG00000140525	FANCI	55215	15	89243949	89317261	1	0.00374817	0.982669	-1.43	4.11e-17	5026.54	3112.56	3006.27	1085.13	1153.44	1273.25	4525.41	3491.17	2722.17	1554.27	1528.09	1397.94
ENSG00000140534	TICRR	90381	15	89575482	89631056	1	1.03091	0.448396	-1.02	0.000557	1487.65	2600.57	2359.3	329.94	1365.01	1299.11	1111.67	694.52	1531.32	493.25	590.34	1002.01
ENSG00000141556	TBCD	6904	17	82752064	82945922	1	0.212946	0.121914	-0.8	4.92e-06	1201.98	594.97	560.99	506.13	296.2	284.49	1240.58	942.61	535.66	730.08	650.9	420.29
ENSG00000141738	GRB7	2886	17	39737927	39747291	1	0.351793	0.831182	-2.39	0.00552	2.06	17.65	12.58	0	3.13	3.98	6.27	5.31	16.64	0.63	2	1.52
ENSG00000142227	EMP3	2014	19	48321509	48330553	1	0.374088	0.134853	-0.72	0.00213	1215.9	1811.39	1962.94	663.09	1346.2	1472.19	1931.88	1284.23	2415	778.08	1139.41	1120.78
ENSG00000142731	PLK4	10733	4	127880861	127899195	1	-0.103485	0.696143	-0.95	8.22e-06	1722.78	460.79	425.72	546.97	203.73	254.65	1350.66	1157.53	441.84	700.4	638.92	354.81
ENSG00000143458	GABPB2	126626	1	151070578	151125542	1	-0.297308	0.179071	-0.82	0.0019	244.93	303.66	255.85	245.05	150.45	123.35	288.04	281.26	201.25	127.58	119.8	124.87
ENSG00000143476	DTL	51514	1	212035553	212107400	1	0.812159	0.020229	-0.98	3.57e-06	2269.37	3050.77	3003.13	599.02	1416.73	1502.03	2014.02	1945.58	2812.96	1170.91	1207.96	1862.39
ENSG00000143942	CHAC2	494143	2	53767792	53775196	1	0.711479	0.000336745	-0.72	0.000232	391.38	293.07	304.09	168.98	181.79	141.25	336.53	319.73	193.68	217.89	241.59	162.94
ENSG00000144158	AL078621.1	NA	2	113657908	113658675	1	-0.263396	0.0764999	-0.8	0.00137	829.68	38.84	51.38	341.15	29.78	17.91	622.29	575.12	25.72	414.94	388.68	21.32
ENSG00000144354	CDCA7	83879	2	173354820	173368997	1	0.34472	0.84207	-0.9	0.0363	975.09	1852	1718.62	404.42	811.8	1010.64	1536.61	2201.63	3026.32	1232.81	1003.64	1563.92
ENSG00000144395	CCDC150	284992	2	196639554	196763490	1	-0.216439	0.64345	-1.32	0.0463	404.27	22.95	19.92	121.73	1.57	3.98	208.19	97.51	12.11	107.37	49.25	16.75
ENSG00000144554	FANCD2	2177	3	10026414	10101930	1	-0.56795	1.239e-06	-1.27	7.07e-07	2675.7	1211.13	1120.93	892.93	429.41	437.68	2278.1	1697.49	1301.32	984.6	594.33	820.79
ENSG00000145375	SPATA5	166378	4	122923074	123319450	1	-0.273069	0.020093	-0.87	0.000775	275.36	250.7	205.52	100.9	105	125.34	322.84	190.38	152.83	130.1	171.04	129.44
ENSG00000145386	CCNA2	890	4	121816444	121823933	-1	-0.139006	0.392397	-0.91	1.02e-06	4027.22	4327.22	4415.56	1561.62	2244.2	2677.8	3659	3311.41	3253.29	1721	2320.75	1705.54
ENSG00000145604	SKP2	6502	5	36151989	36184319	1	0.432133	0.0143521	-0.82	2.42e-06	1294.28	1375.32	1365.25	537.36	799.26	893.26	1609.05	1050.07	1339.15	690.93	827.94	832.97
ENSG00000146410	MTFR2	113115	6	136231024	136250335	-1	-0.62119	0.00324986	-0.87	1.71e-12	500.7	254.23	236.98	256.27	105	145.23	508.78	463.68	196.71	275.99	282.19	123.35
ENSG00000146670	CDCA5	113130	11	65066300	65084164	-1	1.29751	6.17491e-05	-0.74	1.28e-08	2832.46	2611.16	2770.34	1268.52	1788.15	1772.6	3021.31	2957.18	2800.86	1865	1827.58	1682.7
ENSG00000146858	ZC3HAV1L	92092	7	139025706	139036029	-1	0.474066	0.374803	-0.85	0.0486	289.79	766.22	831.52	139.34	521.87	389.93	266.37	132.01	290.53	112.42	85.19	272.58
ENSG00000146918	NCAPG2	54892	7	158631311	158704829	-1	0.506855	0.00470031	-1.18	2.25e-10	3437.32	2069.15	2099.25	993.83	952.84	835.57	2603.22	2045.09	1504.08	1204.39	1032.26	1002.01
ENSG00000147166	ITGB1BP2	NA	X	71301734	71305371	1	-0.656287	0.0539729	-1.5	0.00296	47.96	22.95	26.21	8.81	7.84	11.94	62.74	22.55	28.75	15.16	9.98	21.32
ENSG00000147394	ZNF185	7739	X	152914442	152973480	1	0.744348	0.107359	-1.45	0.00233	21.66	88.27	69.21	13.61	26.64	11.94	20.53	20.56	31.78	11.37	5.99	12.18
ENSG00000147536	GINS4	84296	8	41529206	41545046	1	0.101616	0.583001	-1.52	1.42e-11	1342.75	1205.83	1130.37	305.92	362.02	334.23	1269.67	819.23	803.49	481.88	319.46	479.68
ENSG00000148019	CEP78	84131	9	78236062	78279690	1	-0.0785204	0.706311	-1.01	1.29e-11	1434.02	397.24	403.7	520.54	197.46	198.94	1190.39	943.27	372.24	619.56	547.74	225.38
ENSG00000148459	PDSS1	23590	10	26697659	26746798	1	0.478048	5.4671e-05	-0.94	4.8e-05	463.57	485.51	501.22	172.18	208.43	258.63	487.11	439.13	593.16	274.1	228.28	420.29
ENSG00000148773	MKI67	4288	10	128096659	128126385	-1	1.89287	6.32365e-05	-1.16	1.04e-06	20705.4	24859.9	22363	6748.61	13769.2	10349.1	17460	12486.8	17906.7	7439.78	4415.89	11157.6
ENSG00000149485	FADS1	3992	11	61799625	61829318	-1	1.22999	0.00224188	-0.99	0.00103	3507.44	3047.24	3062.9	908.14	1560.91	1593.55	2515.38	3840.75	4819.41	1925	2065.85	2407.55
ENSG00000149554	CHEK1	1111	11	125625136	125676255	1	-0.81736	0.00542017	-0.9	8.45e-05	2603	1257.03	1322.26	917.75	658.21	626.68	1545.73	1615.24	730.86	1011.76	1020.28	569.53
ENSG00000149798	CDC42EP2	10435	11	65314818	65322429	1	-0.257301	0.252194	-0.81	0.0191	23.2	98.87	94.37	6.41	42.31	61.67	21.67	19.9	59.01	14.53	9.98	60.91
ENSG00000149927	DOC2A	8448	16	30005509	30023270	-1	0.733525	0.768205	-1.63	0.0321	6.19	26.48	10.49	0.8	6.27	5.97	2.85	9.29	18.16	3.79	2	3.05
ENSG00000151466	SCLT1	132320	4	128864921	129093607	-1	-0.2025	0.0333026	-0.74	0.000349	723.97	273.65	276.82	333.15	141.05	171.09	804.24	728.35	346.51	480.62	505.81	242.13
ENSG00000151503	NCAPD3	23310	11	134150119	134225454	-1	-0.131039	0.382306	-1.07	7.23e-05	5776.3	10289.3	9784.28	2162.25	5077.65	4647.35	4386.8	3211.91	5053.95	1881.42	1855.54	3149.16
ENSG00000151725	CENPU	79682	4	184694618	184734133	-1	-0.140234	0.648916	-0.89	9.01e-05	1829.01	730.91	792.73	590.21	421.57	370.04	1005.58	1079.92	629.47	762.29	563.05	494.91
ENSG00000152377	SPOCK1	6695	5	136975298	137598379	-1	-0.698264	0.626022	-1.31	0.0145	380.03	77.68	97.52	86.49	47.02	73.61	242.41	98.84	174.01	41.68	59.9	100.51
ENSG00000152455	SUV39H2	79723	10	14878820	14904315	1	0.561825	0.0042994	-1	1.2e-05	786.36	338.97	331.35	232.24	122.24	155.18	670.77	613.59	216.38	371.99	422.62	167.51
ENSG00000153044	CENPH	64946	5	69189548	69210357	1	0.312223	0.00635985	-0.98	4.91e-07	1236.53	225.98	247.46	383.6	139.48	157.17	1282.22	1082.58	230	556.4	652.9	123.35
ENSG00000154920	EME1	146956	17	50373220	50381483	1	-0.144357	0.474458	-1.04	0.0012	669.83	342.51	308.28	241.85	152.02	127.32	768.87	448.42	323.82	328.41	186.35	295.42
ENSG00000156398	SFXN2	118980	10	102714538	102743492	1	0.386692	0.0151385	-1.74	1.2e-12	584.75	1384.14	1349.52	203.41	316.57	310.35	416.38	355.55	897.3	147.79	95.84	359.38
ENSG00000156509	FBXO43	286151	8	100133360	100145800	-1	0.0146777	0.980074	-1.03	0.00296	238.23	174.78	164.63	95.3	92.46	107.43	191.08	104.14	125.59	75.16	43.93	82.23
ENSG00000156970	BUB1B	701	15	40161023	40221136	1	-0.439414	0.418021	-0.97	6.72e-06	2863.91	1377.08	1493.18	880.11	738.14	686.36	2688.21	1720.05	959.34	1189.86	1249.89	758.36
ENSG00000157379	DHRS1	115817	14	24290598	24299833	-1	0.0692088	0.740485	-0.97	0.000904	595.06	674.42	713.03	307.52	247.61	288.47	452.88	352.9	461.51	271.57	143.09	394.41
ENSG00000157388	CACNA1D	776	3	53328963	53813733	1	0.787882	0.227805	-0.97	0.00803	126.33	185.38	153.09	57.66	101.87	79.58	135.75	67	75.66	48	43.93	57.87
ENSG00000157470	FAM81A	145773	15	59372693	59523549	1	-0.364783	0.402839	-1.06	1.45e-05	484.71	360.16	376.44	177.78	170.82	181.04	279.49	237.48	269.34	130.1	155.07	152.28
ENSG00000157514	TSC22D3	1831	X	107713221	107777342	-1	-0.807386	0.000173897	-0.86	1.1e-07	1335.53	1933.21	2046.82	593.42	1086.05	1171.78	1325	1494.51	2631.38	910.08	766.71	1402.5
ENSG00000158406	HIST1H4H	8365	6	26277609	26285638	-1	-0.275734	0.173754	-1	0.00229	155.73	406.06	459.28	111.32	239.78	163.13	155.14	118.74	240.59	56.21	61.23	115.73
ENSG00000158715	SLC45A3	85414	1	205657851	205680459	-1	-1.01623	0.0198235	-1.48	0.00564	230.5	127.12	146.8	24.02	34.48	43.77	291.46	156.55	228.49	97.26	82.53	137.05
ENSG00000158882	TOMM40L	84134	1	161225939	161230744	1	0.290031	0.0154773	-1.06	1.43e-06	447.07	785.64	762.32	199.41	316.57	296.43	704.42	631.5	714.21	329.67	371.37	406.59
ENSG00000159147	DONSON	29980	21	33559542	33588708	-1	0.167056	0.203952	-1.18	3.09e-09	1150.93	647.93	641.73	383.6	286.79	228.79	690.73	742.94	475.13	423.15	311.47	280.2
ENSG00000159199	ATP5G1	516	17	48892765	48895871	1	0.584665	3.69769e-07	-0.76	4.96e-07	2337.44	5135.81	5883.57	1093.94	3493.24	3469.6	2634.02	2005.29	4320.07	1288.38	1395.65	2919.22
ENSG00000159259	CHAF1B	8208	21	36385378	36419015	1	0.034108	0.900851	-0.94	1.13e-06	1076.16	1133.44	1234.18	337.15	564.18	598.82	1072.89	877.6	1178.75	609.46	577.03	756.83
ENSG00000160124	CCDC58	131076	3	122359591	122383231	-1	-0.0602964	0.727809	-0.71	0.0192	438.82	81.21	79.69	163.37	68.96	63.66	549.85	299.83	71.12	237.47	246.92	51.78
ENSG00000160298	C21orf58	54058	21	46300181	46323875	-1	-0.346562	0.21974	-1.01	0.0114	1029.75	785.64	766.51	438.06	329.11	340.2	723.24	424.54	617.37	409.25	141.1	511.66
ENSG00000160606	TLCD1	116238	17	28724348	28727935	-1	0.0870665	0.896008	-0.72	0.00182	119.11	245.4	273.68	64.07	126.94	115.39	130.62	108.12	146.78	76.42	79.2	158.37
ENSG00000160753	RUSC1	23623	1	155320896	155331114	1	0.573061	3.308e-06	-0.88	0.00325	734.28	985.14	1046.48	325.14	568.88	566.99	416.38	342.28	665.79	261.47	210.31	363.95
ENSG00000160789	LMNA	4000	1	156082573	156140089	1	1.95278	0.0314806	-1.09	0.0122	4269.57	1207.6	1461.72	1328.58	844.71	1064.35	10456.2	5156.83	2678.29	2799.08	2809.93	1458.85
ENSG00000160957	RECQL4	9401	8	144511288	144517845	-1	-0.35044	0.129858	-1.08	0.00138	2484.4	877.45	872.42	1158.8	405.9	491.39	2583.83	2058.35	1390.59	1312.38	497.83	782.72
ENSG00000161558	TMEM143	55260	19	48332356	48364237	-1	-0.0648674	0.802253	-0.77	0.000145	319.19	1249.97	1210.06	256.27	758.51	700.29	315.99	340.96	1000.2	193.89	135.77	532.98
ENSG00000161692	DBF4B	80174	17	44708608	44752264	1	0.437364	0.0358146	-0.72	0.00994	551.23	1052.23	1011.88	396.41	570.45	594.84	984.48	727.69	1502.57	608.19	417.3	928.91
ENSG00000161714	PLCD3	113026	17	45108967	45133354	-1	1.79788	0.00468276	-0.96	0.0338	50.53	236.58	252.71	22.42	70.52	75.6	106.66	65.01	266.32	66.31	55.91	158.37
ENSG00000161888	SPC24	147841	19	11131520	11155808	-1	1.34153	0.42948	-1.16	6.59e-07	981.28	542.01	500.17	289.9	283.66	316.32	898.35	603.64	384.34	289.25	286.18	236.03
ENSG00000162062	TEDC2	80178	16	2460080	2464963	1	0.552091	0.668074	-1.23	1.61e-06	695.09	467.85	421.53	227.44	236.64	226.8	1044.94	709.11	677.9	397.88	276.87	318.27
ENSG00000162073	PAQR4	124222	16	2969245	2973489	1	1.32678	0.00020322	-0.88	0.000146	1232.4	1242.91	1336.94	489.31	595.53	694.32	945.12	1341.94	1687.17	918.29	652.23	868
ENSG00000162614	NEXN	91624	1	77888513	77943895	1	-0.11611	0.839747	-1.62	0.0388	52.6	3.53	12.58	5.61	1.57	0	75.29	76.95	6.05	37.26	35.27	3.05
ENSG00000162733	DDR2	4921	1	162631373	162787400	1	-0.139325	0.726776	-1.51	0.0315	219.15	90.04	79.69	51.25	61.12	41.78	185.94	35.82	34.8	21.47	19.97	19.8
ENSG00000162997	PRORSD1P	344405	2	55282319	55284522	1	-0.160707	0.527788	-0.84	0.0262	56.21	24.72	23.07	38.44	14.1	13.93	67.88	42.45	42.37	34.74	21.96	19.8
ENSG00000163040	CCDC74A	90557	2	131527675	131533666	1	2.25672	0.191972	-1.63	0.00168	241.32	44.14	67.11	39.24	15.67	23.87	83.28	61.03	66.58	39.79	18.64	36.55
ENSG00000163121	NEURL3	93082	2	96497643	96508109	-1	-0.936748	0.753733	-2.11	0.00171	54.66	51.2	61.87	11.21	7.84	7.96	293.18	104.14	99.87	37.26	42.59	41.12
ENSG00000163257	DCAF16	54876	4	17800655	17810758	-1	-0.567526	1.86513e-07	-1.05	9.39e-05	1411.33	1317.06	1409.29	572.6	510.9	429.72	1319.29	1081.25	1635.73	749.03	589.67	1075.1
ENSG00000163507	CIP2A	57650	3	108549869	108589644	-1	-0.096406	0.613766	-0.9	2.53e-06	1310.26	503.16	510.66	450.87	274.26	240.72	1157.3	880.26	349.54	615.77	593.67	280.2
ENSG00000163673	DCLK3	85443	3	36712422	36764349	-1	-1.66712	0.399289	-2.47	0.0406	0.52	37.08	46.14	0	7.84	7.96	10.27	5.97	3.03	0.63	2	1.52
ENSG00000163898	LIPH	200879	3	185506262	185552613	-1	-0.0982314	0.967171	-1.1	0.0472	619.81	799.77	819.99	162.57	194.33	165.12	775.15	930.01	965.4	479.99	867.2	499.48
ENSG00000163938	GNL3	26354	3	52681156	52694492	1	-0.112975	0.640907	-0.76	0.000561	4487.18	1084.01	985.66	2476.17	553.21	443.65	4949.77	4105.43	980.53	2875.49	2210.27	921.3
ENSG00000164032	H2AFZ	3015	4	99948086	99950388	-1	0.0645594	0.785733	-0.98	1.25e-06	13361.5	2867.16	2781.88	4519.1	1653.37	1328.95	13735.9	10894.1	1762.83	5954.35	6144.97	1402.5
ENSG00000164045	CDC25A	993	3	48157146	48188402	-1	1.06891	0.118069	-1.11	8.55e-11	1260.76	1394.74	1472.2	405.22	677.02	732.12	1454.47	1146.92	1280.13	671.98	507.14	778.15
ENSG00000164087	POC1A	25886	3	52075253	52154690	-1	0.389041	0.0523691	-0.86	0.00929	701.8	1288.81	1285.56	283.49	807.1	748.03	531.03	492.86	635.53	316.41	294.84	338.06
ENSG00000164105	SAP30	8819	4	173369969	173377532	1	1.32259	0.015728	-0.79	0.0381	718.3	105.93	103.81	268.28	64.25	35.81	944.55	624.87	51.45	526.09	612.97	39.59
ENSG00000164109	MAD2L1	4085	4	120055608	120067074	-1	-0.0692826	0.800413	-0.75	3.43e-07	2265.25	1151.1	1171.26	1043.48	636.27	761.96	2553.6	2096.83	1000.2	1268.8	1548.72	714.2
ENSG00000164182	NDUFAF2	91942	5	60945129	61153037	1	0.787563	1.33612e-09	-0.73	0.0153	354.25	15.89	18.87	185.79	7.84	11.94	315.99	263.35	13.62	148.42	178.37	19.8
ENSG00000164362	TERT	7015	5	1253147	1295069	-1	1.39326	0.65612	-1.36	0.000168	569.28	536.71	422.58	298.71	200.6	155.18	683.32	394.69	522.04	250.73	77.87	234.51
ENSG00000164626	KCNK5	8645	6	39188973	39229450	-1	1.96531	0.0103416	-1.91	3.02e-05	129.43	19.42	31.46	16.02	9.4	3.98	77.57	43.12	33.29	27.16	17.3	12.18
ENSG00000164985	PSIP1	11168	9	15464066	15511019	-1	-0.0119682	0.951869	-0.9	0.0361	9445.14	3220.25	3511.69	3771.92	1690.98	1818.36	4403.34	3387.69	1467.76	2426.45	3002.27	881.7
ENSG00000165304	MELK	9833	9	36572862	36677683	1	24.824	7.34974e-05	-0.92	1.07e-05	1743.41	1264.09	1301.29	619.04	742.84	763.95	1468.16	1174.12	854.94	717.45	751.4	504.05
ENSG00000165480	SKA3	221150	13	21153595	21176602	-1	1.70371	0.0927648	-1.08	1.22e-06	1060.69	1182.88	1271.93	350.76	573.59	636.62	856.71	656.05	726.32	372.62	398	434
ENSG00000165490	DDIAS	220042	11	82899975	82958277	1	0.811577	0.00358863	-0.73	0.00694	457.38	282.48	325.06	159.37	175.52	149.21	479.12	376.12	310.2	315.78	262.89	272.58
ENSG00000165644	COMTD1	118881	10	75233969	75236030	-1	0.340459	0.416269	-0.85	0.00451	498.63	718.55	762.32	440.46	302.47	304.39	387.86	524.7	789.87	346.1	176.37	411.16
ENSG00000165912	PACSIN3	29763	11	47177525	47186443	-1	3.71643	NA	-1.27	0.011	29.91	30.01	18.87	16.82	18.81	3.98	63.88	33.17	16.64	13.89	18.64	6.09
ENSG00000166508	MCM7	4176	7	100092728	100101940	-1	0.37009	0.00398363	-0.87	1.83e-06	8622.68	9058.73	9415.18	4609.59	4262.72	4050.52	10347.3	10916.6	9434.55	7128.42	5311.71	6254.16
ENSG00000166845	C18orf54	162681	18	54357917	54385218	1	0.932189	0.000765353	-1.09	0.00183	249.06	67.09	87.03	66.47	20.37	43.77	289.18	163.18	83.22	104.84	128.45	60.91
ENSG00000167105	TMEM92	162461	17	50271406	50281485	1	0.808127	0.731569	-2.97	0.00602	5.16	30.01	29.36	0	4.7	0	0.57	1.99	16.64	0	1.33	3.05
ENSG00000167207	NOD2	64127	16	50693603	50734041	1	0.565243	0.0730224	-0.72	0.0226	668.28	937.48	921.7	289.9	481.12	417.78	975.92	494.85	926.05	459.78	552.4	790.34
ENSG00000167272	POP5	51367	12	120578764	120581398	-1	0.213381	0.289612	-0.82	0.00584	610.53	519.05	597.69	476.5	249.18	208.89	955.39	1038.13	682.44	640.4	469.87	478.16
ENSG00000167325	RRM1	6240	11	4094707	4138876	1	0.305167	0.122254	-0.71	2.64e-05	5872.72	4676.78	4372.57	2252.74	2853.83	2745.44	4684.54	4478.23	3397.04	3008.12	3294.44	2626.84
ENSG00000167523	SPATA33	124045	16	89657802	89671272	1	0.304356	0.0514065	-0.74	0.00114	221.73	402.53	396.36	93.7	264.85	320.3	213.32	126.7	373.75	106.73	86.52	239.08
ENSG00000167595	PROSER3	148137	19	35758143	35771028	1	0.228764	0.145973	-0.86	0.00625	470.79	2019.72	1924.14	317.93	1126.8	1235.45	828.76	548.58	3297.18	402.3	218.96	1953.76
ENSG00000167670	CHAF1A	10036	19	4402662	4445018	1	-0.301824	0.00997418	-0.87	1.28e-05	2225.02	1687.81	1570.77	908.14	865.08	791.8	2378.49	2409.92	1827.9	1620.58	1160.04	1231.95
ENSG00000167900	TK1	7083	17	78174075	78187233	-1	-0.461053	0.00885566	-0.97	2.53e-06	2450.88	8587.34	9403.65	950.59	4162.42	4197.74	2513.67	3087.2	7077.05	1638.27	1835.57	3516.16
ENSG00000168078	PBK	55872	8	27809620	27838095	-1	0.162581	0.975184	-1.13	2.05e-06	1296.86	307.2	351.27	353.17	152.02	153.19	1342.68	861.68	213.36	489.46	613.63	138.58
ENSG00000168126	OR2W6P	NA	6	27937465	27938403	1	2.09018	NA	-2.96	0.00192	8.25	12.36	5.24	0.8	0	1.99	15.4	6.63	15.13	2.53	0	3.05
ENSG00000168209	DDIT4	54541	10	72273920	72276036	1	-0.161725	0.771077	-0.77	0.044	4766.66	2118.59	2534.41	1774.64	1231.8	1026.56	9454.64	4784.03	1774.94	4523.23	4983.6	1460.37
ENSG00000168268	NT5DC2	64943	3	52524385	52535054	-1	0.607314	0.10365	-0.79	0.00164	2797.91	5672.52	5216.68	1500.76	2708.08	2924.49	2103	1628.51	3145.86	1389.43	1035.59	2154.77
ENSG00000168496	FEN1	2237	11	61792637	61797244	1	0.167418	0.40779	-0.87	2.09e-08	4359.81	2291.61	2557.48	1557.62	1289.79	1307.07	4037.73	3863.31	1971.65	2435.3	2345.38	1372.05
ENSG00000168811	IL12A	3592	3	159988750	159996019	1	0.00517706	0.98888	-0.84	0.00133	144.38	188.91	188.74	72.88	101.87	67.64	177.96	101.49	128.62	94.1	69.22	112.69
ENSG00000169609	C15orf40	123207	15	82988441	83011641	-1	0.448646	0.000567861	-0.8	0.00542	424.89	400.77	397.41	263.47	205.3	163.13	323.98	319.07	174.01	186.94	191.01	162.94
ENSG00000169884	WNT10B	7480	12	48965340	48971763	-1	-0.0607788	0.930944	-1.57	0.0386	24.24	31.78	34.6	11.21	9.4	3.98	107.8	42.45	87.76	25.89	16.64	42.64
ENSG00000170191	NANP	140838	20	25612935	25624175	-1	0.464785	0.01175	-0.85	0.00464	252.67	143	166.72	116.12	64.25	69.63	139.74	139.3	93.82	94.73	80.53	92.89
ENSG00000170312	CDK1	983	10	60778331	60794852	1	1.64202	2.90662e-05	-0.73	0.00167	2859.27	331.91	373.29	1123.57	177.09	230.78	2927.77	2122.03	231.51	1421.64	1673.84	243.65
ENSG00000170469	SPATA24	202051	5	139396563	139404088	-1	0.87604	0.0626875	-1.13	0.0172	53.11	49.43	40.89	24.83	18.81	9.95	58.18	41.79	13.62	13.26	31.95	18.27
ENSG00000170629	DPY19L2P2	349152	7	103175133	103280410	-1	0.530179	0.0154473	-1.43	0.00287	723.97	286.01	295.7	219.43	114.4	119.37	338.24	178.44	226.97	106.1	56.57	129.44
ENSG00000170779	CDCA4	55038	14	105009573	105021148	-1	1.27045	1.702e-09	-0.72	0.0381	1963.59	1904.96	2318.41	803.23	1165.98	1362.77	2490.29	2711.08	3484.81	1802.47	1698.47	2177.61
ENSG00000171320	ESCO2	157570	8	27771949	27812640	1	1.03749	0.00335902	-0.89	0.00159	1098.85	254.23	298.84	385.2	164.55	149.21	906.91	679.93	136.18	405.46	499.82	109.64
ENSG00000171793	CTPS1	1503	1	40979335	41012565	1	0.320457	0.156852	-0.75	0.000727	2642.18	2129.18	1963.99	1224.47	1034.34	992.73	3255.17	2929.98	2125.99	2220.57	1837.57	1623.31
ENSG00000171848	RRM2	6241	2	10120698	10131419	1	2.16382	0.000352933	-1.14	2.7e-07	9556.52	23627.5	25459.5	2954.27	9238.5	9891.54	7866.13	11262.2	19981.3	5397.95	6117.02	9229.72
ENSG00000172731	LRRC20	55222	10	70298970	70382650	-1	1.0122	0.0361508	-0.88	0.0101	721.91	992.21	1045.43	374.79	540.68	525.21	475.13	372.8	505.4	243.15	252.24	290.86
ENSG00000172922	RNASEH2C	84153	11	65714896	65720947	-1	0.297382	0.0174029	-0.84	8.75e-07	959.62	2212.16	2320.5	558.18	985.75	1062.37	1035.24	996.34	1380	685.24	563.05	1006.57
ENSG00000173207	CKS1B	1163	1	154974653	154979249	1	1.22265	4.67235e-12	-0.8	0.00219	1012.22	195.97	190.84	404.42	111.27	91.51	1343.25	1147.58	128.62	764.82	794.66	103.55
ENSG00000173567	ADGRF3	165082	2	26308173	26346817	-1	-0.535858	0.202214	-1.31	0.000796	101.07	82.98	70.25	44.85	39.18	23.87	70.16	40.46	72.63	27.79	17.97	22.84
ENSG00000174371	EXO1	9156	1	241847967	241895148	1	1.18824	0.159571	-0.86	7.55e-05	1152.48	538.47	508.56	324.34	305.6	330.25	922.88	833.16	422.17	540.62	479.86	345.68
ENSG00000174442	ZWILCH	55055	15	66504959	66550128	1	0.289699	0.0385775	-0.75	0.00247	1978.03	679.71	806.36	817.65	484.26	451.6	1301.04	1253.05	443.36	774.92	874.53	321.31
ENSG00000174837	ADGRE1	2015	19	6887566	6940459	1	-0.758263	0.615554	-1.45	2.97e-06	424.38	598.5	693.11	83.29	238.21	250.67	722.1	345.6	491.78	174.94	187.02	309.13
ENSG00000175322	ZNF519	162655	18	14057457	14132490	-1	-0.220809	0.139149	-0.93	1.63e-06	334.14	148.3	163.58	116.92	81.49	69.63	276.06	215.59	140.72	149.05	148.42	98.98
ENSG00000175471	MCTP1	79772	5	94703741	95284575	-1	0.0879883	0.735617	-0.78	8.35e-05	1782.6	870.39	915.41	844.08	471.72	409.83	2200.53	1787.05	677.9	1195.54	1506.13	479.68
ENSG00000175841	FAM172BP	NA	3	101521891	101522979	1	-0.119602	0.95131	-1.19	0.0323	26.81	15.89	5.24	8.81	4.7	1.99	27.38	33.83	21.18	15.79	15.31	9.14
ENSG00000176208	ATAD5	79915	17	30831970	30895869	1	-0.182705	0.177042	-0.81	0.00197	1208.68	416.66	423.63	359.57	266.42	256.64	1124.79	939.96	515.99	735.14	515.8	383.75
ENSG00000176381	PRR18	285800	6	166305300	166308448	-1	1.73566	0.202634	-1.98	0.027	348.06	169.49	153.09	41.64	78.36	53.72	65.59	19.24	40.86	13.89	11.31	21.32
ENSG00000176894	PXMP2	5827	12	132687606	132704991	1	0.311051	0.357269	-0.77	3.3e-08	595.06	270.12	297.8	254.66	172.39	192.98	537.87	535.98	323.82	349.25	352.74	172.08
ENSG00000177406	AC021054.1	100049716	12	630891	663706	1	0.0499239	0.878549	-0.86	0.00229	169.65	121.82	126.88	120.12	89.33	71.62	268.08	197.01	246.65	114.94	113.81	111.16
ENSG00000177602	HASPIN	83903	17	3723903	3726699	1	1.01386	0.00109117	-0.92	7.38e-06	469.76	1184.64	1377.83	191.4	564.18	777.87	606.32	556.54	1440.53	352.41	334.77	744.65
ENSG00000177646	ACAD9	28976	3	128879596	128916067	1	0.0843479	0.510698	-0.94	2.28e-15	1339.14	1181.11	1152.39	647.07	540.68	557.05	1531.47	1448.08	1004.74	883.55	732.76	636.53
ENSG00000178057	NDUFAF3	25915	3	49020459	49023495	1	0.143212	0.323363	-0.9	5.19e-06	839.99	5100.5	5272.25	611.04	2830.32	2546.49	1277.08	1094.52	3876.72	552.62	674.2	1742.09
ENSG00000178146	AL672207.1	NA	X	101778969	101780538	-1	0.789152	8.56e-06	-0.89	0.0247	344.45	68.85	68.16	160.17	29.78	23.87	147.73	170.48	33.29	132.63	110.48	24.36
ENSG00000178403	NEUROG2	63973	4	112513516	112516172	-1	1.28389	NA	-1.07	0.00209	332.08	515.52	502.27	186.59	194.33	224.81	830.48	656.05	680.92	325.25	425.28	325.88
ENSG00000178860	MSC	9242	8	71841549	71844468	-1	0.21389	0.900851	-0.86	0.000451	3855.51	4011.19	3973.06	1309.36	2565.47	2554.45	5290.29	2957.18	4731.65	2092.99	2298.79	3079.11
ENSG00000178999	AURKB	9212	17	8204733	8210600	-1	0.309925	0.918692	-0.94	5.99e-19	1999.17	6421.09	6638.55	1039.48	2999.58	3125.42	2255.86	2367.47	5852.9	1383.75	1197.31	3220.73
ENSG00000179029	TMEM107	84314	17	8173237	8176399	-1	0.452055	0.0641638	-0.74	0.0329	348.58	679.71	585.11	119.32	333.81	354.12	516.77	398.01	659.74	264.62	407.31	405.07
ENSG00000179111	HES7	84667	17	8120590	8124092	-1	-0.0173219	0.988073	-3.02	0.00524	49.5	63.56	50.33	8.81	1.57	1.99	7.41	7.96	7.57	4.42	0	4.57
ENSG00000179455	MKRN3	7681	15	23565678	23630075	1	1.78948	0.585665	-1.24	0.00186	382.61	141.24	170.92	152.96	53.28	85.55	266.94	189.72	81.71	125.68	58.57	41.12
ENSG00000179873	NLRP11	204801	19	55785397	55836800	-1	-0.743195	0.503849	-0.74	0.017	76.32	84.74	81.79	24.83	50.15	39.79	81.56	66.33	59.01	56.84	53.24	42.64
ENSG00000180098	TRNAU1AP	54952	1	28553085	28578545	1	0.279575	0.00124277	-0.91	1.17e-05	515.65	1031.05	1129.32	325.94	404.33	368.05	562.4	528.68	1003.22	435.78	346.08	513.19
ENSG00000180385	EMC3-AS1	NA	3	9986893	10006990	1	-0.360242	0.0240002	-0.81	0.0352	302.69	243.64	248.51	144.15	156.72	141.25	258.38	141.96	210.33	107.37	59.9	220.81
ENSG00000180596	HIST1H2BC	8347	6	26114873	26123926	-1	0.293887	0.637787	-0.84	0.00436	46.41	187.14	162.53	55.26	101.87	117.38	90.12	89.55	181.58	33.47	41.26	68.53
ENSG00000180616	SSTR2	6752	17	73165012	73176633	1	0.952077	0.488037	-2.16	1.64e-05	156.24	104.16	126.88	14.41	26.64	29.84	370.75	115.42	136.18	45.47	35.94	68.53
ENSG00000180914	OXTR	5021	3	8750408	8769628	-1	0.288974	0.589091	-1.42	0.000312	444.49	112.99	141.56	99.3	54.85	47.75	876.11	360.86	157.37	188.2	191.01	103.55
ENSG00000181019	NQO1	1728	16	69706996	69726951	-1	1.13	0.000827402	-0.84	0.0434	1347.91	3112.56	3935.31	428.45	1822.63	2218.23	563.54	653.39	1455.66	479.99	424.62	1049.21
ENSG00000181418	DDN	23109	12	48995149	48999309	-1	-0.789124	0.0785768	-1.1	0.00414	243.39	208.33	219.15	53.66	111.27	57.69	213.89	267.33	275.4	159.78	104.49	176.65
ENSG00000181544	FANCB	2187	X	14843407	14873069	-1	0.183095	0.285115	-1.19	0.000662	201.62	65.32	51.38	38.44	31.34	27.85	185.94	160.53	99.87	93.47	83.19	48.73
ENSG00000181773	GPR3	2827	1	27392644	27395814	1	-0.603143	0.0257895	-1.75	0.0102	48.47	51.2	46.14	8.81	25.07	27.85	100.96	73.63	245.13	31.58	11.31	76.14
ENSG00000181856	SLC2A4	6517	17	7281667	7288257	1	0	NA	-1.92	0.0247	4.64	8.83	10.49	0	1.57	1.99	6.84	8.62	7.57	3.16	1.33	4.57
ENSG00000181938	GINS3	64785	16	58295080	58406144	1	0.992265	7.9337e-07	-0.88	3.87e-09	766.25	1368.25	1352.67	304.32	684.86	662.49	736.36	709.11	1031.97	449.67	457.23	685.26
ENSG00000182481	KPNA2	3838	17	68035519	68046842	1	0.122015	0.739544	-0.71	0.00035	5791.25	10072.1	10179.6	2996.71	5594.82	7050.6	5427.75	4659.32	6449.09	2946.86	3354.34	4414.61
ENSG00000182508	LHFPL1	340596	X	112630648	112680054	-1	-0.454299	0.705719	-1.2	0.041	64.46	44.14	42.99	16.02	17.24	5.97	58.18	16.58	18.16	18.32	25.29	22.84
ENSG00000182557	SPNS3	201305	17	4433688	4488208	1	0.979629	0.767584	-3.21	2.57e-06	39.19	17.65	18.87	2.4	0	1.99	13.12	15.92	18.16	1.89	2.66	4.57
ENSG00000182578	CSF1R	1436	5	150053291	150113372	-1	0.749844	0.568613	-1.85	0.00787	27.85	56.5	69.21	0.8	18.81	29.84	84.42	21.23	34.8	9.47	13.31	21.32
ENSG00000182841	RRP7BP	91695	22	42555223	42582038	-1	-0.301156	0.0137829	-1.43	0.00807	341.88	141.24	111.15	112.92	34.48	25.86	499.65	253.4	163.42	190.1	47.25	118.78
ENSG00000183010	PYCR1	5831	17	81932384	81942412	-1	1.97954	0.000121823	-1.04	1.52e-17	1778.47	2434.61	2601.52	862.5	1107.99	1241.42	2192.55	1847.41	2407.44	1176.6	953.72	1056.83
ENSG00000183048	SLC25A10	1468	17	81712236	81721016	1	-0.162163	0.65095	-2	7.76e-08	613.11	575.55	685.77	155.36	115.97	153.19	431.21	272.63	225.46	111.79	87.19	74.62
ENSG00000183150	GPR19	2842	12	12660891	12696207	-1	0.190805	0.629027	-1.17	0.000729	89.21	95.34	93.32	34.44	36.05	27.85	182.52	116.08	98.36	63.79	74.54	60.91
ENSG00000183444	OR7E38P	NA	7	97966090	97967074	-1	-0.317976	0.0438525	-0.87	0.00195	110.86	342.51	350.23	56.06	242.91	192.98	86.7	76.28	231.51	37.89	42.59	118.78
ENSG00000183780	SLC35F3	148641	1	233904933	234324516	1	-2.608	0.225084	-2.3	0.00933	70.64	0	4.19	11.21	0	0	57.04	17.91	10.59	5.68	11.98	3.05
ENSG00000184584	TMEM173	340061	5	139475534	139482935	-1	0.818488	0.48396	-1.07	3.44e-07	1330.37	2030.31	2070.94	454.07	984.19	905.2	811.65	699.83	1479.87	407.36	487.18	797.95
ENSG00000184661	CDCA2	157313	8	25458997	25507920	1	1.48642	7.84921e-05	-0.85	2.4e-05	1568.6	845.67	902.83	602.23	470.15	509.3	1240.01	1018.89	575	626.51	780.02	383.75
ENSG00000184988	TMEM106A	113277	17	43211835	43220041	1	0.490702	0.00734747	-0.95	8.48e-10	296.5	699.13	683.67	171.38	278.96	300.41	379.3	280.59	637.04	179.99	166.39	417.25
ENSG00000185065	AC000068.1	NA	22	19447893	19450105	1	-0.0203992	0.940944	-1.05	0.00663	25.78	47.67	25.17	16.02	17.24	17.91	25.67	33.17	22.7	12.63	9.32	15.23
ENSG00000185347	TEDC1	283643	14	105489855	105499575	1	0.368138	0.289004	-0.9	0.00231	692.52	104.16	124.78	363.58	47.02	51.73	1064.33	813.26	139.21	608.82	380.69	102.03
ENSG00000185433	LINC00158	54072	21	25385820	25431701	-1	1.11358	0.328149	-1.12	0.0103	838.44	107.69	102.76	176.98	50.15	37.8	445.47	204.97	104.41	200.84	186.35	89.85
ENSG00000186185	KIF18B	146909	17	44924709	44947711	-1	2.60019	0.573287	-0.96	3.98e-06	1642.34	3832.88	4205.85	664.69	2319.42	2892.66	2294.64	1686.22	5612.31	1077.44	795.33	2727.34
ENSG00000186193	SAPCD2	89958	9	137062124	137070588	-1	2.23463	1.99259e-07	-1.08	3.08e-09	1322.12	656.76	713.03	659.09	242.91	310.35	1684.91	1787.71	805	949.24	890.5	365.47
ENSG00000186280	KDM4D	55693	11	94973681	94999518	1	0.620027	0.0834978	-1.53	1.18e-05	35.06	93.57	63.96	16.82	17.24	23.87	57.61	26.53	57.5	17.05	11.31	25.89
ENSG00000186638	KIF24	347240	9	34252381	34311371	-1	0.614891	0.0300011	-0.92	5.46e-07	458.93	960.43	910.17	149.76	531.27	473.49	484.82	354.23	913.95	265.26	222.29	574.1
ENSG00000186871	ERCC6L	54821	X	72204657	72239047	-1	-1.14786	0.00368434	-0.97	0.00367	702.31	211.86	236.98	176.98	114.4	111.41	513.91	377.44	99.87	252.62	313.47	85.28
ENSG00000187239	FNBP1	23048	9	129887187	130043194	-1	0.525263	9.10541e-05	-1.01	0.00423	10773.5	27612.3	25464.7	6051.09	10876.2	9342.45	6995.16	6395.29	12050.8	4138.61	4890.42	5407.48
ENSG00000187833	C2orf78	388960	2	73784189	73817147	1	0.641712	NA	-3.88	0.000488	3.61	15.89	20.97	0	3.13	0	1.71	3.98	18.16	0	0.67	0
ENSG00000187837	HIST1H1C	3006	6	26055787	26056428	-1	0.168188	0.717565	-1.88	7.74e-14	2648.37	10501.1	10378.8	1363.02	2115.69	1977.51	2381.34	3272.93	6729.02	760.4	791.33	1685.75
ENSG00000188229	TUBB4B	10383	9	137241213	137243707	1	0.907304	0.00472656	-0.75	4.82e-07	7419.16	10907.2	11475.6	3513.25	5873.78	7179.92	8632.72	7097.1	10522.5	4923.01	5516.7	6348.57
ENSG00000188486	H2AFX	3014	11	119093854	119095467	-1	1.02464	0.0179514	-0.96	0.00221	5765.99	10947.8	12516.9	3057.58	5916.09	7540.01	5136.28	4791.99	7004.42	2319.09	2478.49	2602.47
ENSG00000188985	DHFRP1	NA	18	26170726	26171284	-1	0.240568	0.472074	-0.92	2.95e-06	779.15	416.66	487.59	297.91	266.42	266.59	793.4	699.16	317.76	406.72	405.32	173.6
ENSG00000189057	FAM111B	374393	11	59107185	59127410	1	0.0731518	0.897492	-1.16	2.5e-06	3277.98	850.97	873.47	752.78	412.17	320.3	1659.24	2049.07	559.87	1069.86	1038.25	389.84
ENSG00000189306	RRP7A	27341	22	42509968	42519802	-1	-0.261849	0.114333	-1.06	1.19e-16	2071.36	2563.49	2773.49	1087.53	1214.56	1086.24	2809.7	2479.58	2166.84	1359.75	1244.57	1114.69
ENSG00000196517	SLC6A9	6536	1	43991500	44031467	-1	2.19898	0.0639106	-2.19	0.000858	59.82	52.96	48.23	4.8	3.13	9.95	30.8	31.18	86.25	6.95	5.99	47.21
ENSG00000196584	XRCC2	7516	7	152644779	152676165	-1	-0.0818885	0.771632	-1.45	1.46e-06	909.6	233.04	287.31	251.46	89.33	57.69	975.92	658.7	260.26	378.94	215.64	169.03
ENSG00000196924	FLNA	2316	X	154348524	154374638	-1	0.28816	0.198807	-1.13	0.000535	37659.4	40172	44773.2	9549.93	27198.3	29702.5	32629.8	20920.5	28821.2	11517.8	9877.34	13597.1
ENSG00000197153	HIST1H3J	8356	6	27890382	27893106	-1	0.384994	0.823368	-1.8	1.49e-06	14.95	107.69	105.91	3.2	40.75	17.91	27.95	13.93	122.57	4.42	8.65	36.55
ENSG00000197275	RAD54B	25788	8	94371960	94475109	-1	0.129261	0.675551	-1.12	0.00153	310.94	21.19	36.7	78.48	7.84	13.93	235.57	181.76	18.16	111.79	120.46	19.8
ENSG00000197536	C5orf56	441108	5	132410636	132488702	1	-0.821901	1.08959e-10	-0.76	0.0112	601.76	757.4	606.08	325.94	407.47	348.15	413.53	264.67	473.62	197.68	208.32	367
ENSG00000197713	RPE	6120	2	210002565	210022259	1	0.567261	0.000205478	-0.79	2.25e-06	1258.7	333.68	353.37	561.38	167.69	185.02	1247.99	999.66	266.32	663.14	829.93	191.87
ENSG00000197837	HIST4H4	121504	12	14767999	14771131	-1	-0.135748	0.541297	-1.29	2.38e-05	139.23	134.18	133.17	58.46	43.88	45.76	266.94	136.65	133.16	61.26	101.16	74.62
ENSG00000197858	GPAA1	8733	8	144082590	144086216	1	0.263077	0.079037	-0.71	7.17e-05	1604.7	4129.48	4512.03	1267.72	2057.7	2478.85	2335.14	2286.54	4698.36	1628.79	1538.07	2489.79
ENSG00000198157	HMGN5	79366	X	81113701	81201942	-1	0.542546	0.0724516	-1.2	0.0114	1344.3	51.2	72.35	583.01	21.94	11.94	432.35	845.76	22.7	321.46	437.26	16.75
ENSG00000198554	WDHD1	11169	14	54938950	55027105	-1	0.466877	2.62999e-05	-0.76	0.000505	1883.67	831.55	703.6	627.05	452.91	491.39	1862.87	1434.81	576.51	966.92	1080.18	493.39
ENSG00000198901	PRC1	9055	15	90966038	90995629	-1	-0.157596	0.598838	-0.74	3.54e-06	3043.88	2228.05	2179.99	1440.7	1245.91	1189.69	3715.46	2860.33	2001.91	1981.2	2285.48	1445.14
ENSG00000201512	SNORA71C	677839	20	38429670	38429803	-1	-1.03743	0.437806	-1.88	0.0115	18.05	15.89	20.97	2.4	6.27	13.93	35.93	26.53	71.12	7.58	2.66	28.93
ENSG00000203760	CENPW	387103	6	126340174	126348875	1	1.11867	0.0342129	-0.82	0.00194	657.97	238.34	285.21	249.06	177.09	189	659.93	505.47	157.37	248.83	299.49	150.76
ENSG00000203814	HIST2H2BF	440689	1	149782689	149812373	-1	1.03828	0.0271304	-1.02	0.0182	23.72	44.14	60.82	16.82	28.21	19.89	67.88	45.77	69.61	22.1	34.61	28.93
ENSG00000203993	ARRDC1-AS1	85026	9	137615332	137618906	-1	-0.0298965	0.879841	-1.03	0.00237	383.13	524.35	546.31	292.3	191.2	226.8	489.96	330.34	650.66	241.26	101.16	365.47
ENSG00000205208	C4orf46	201725	4	158666679	158672255	-1	0.0746771	0.755438	-0.94	3.34e-08	917.85	2118.59	2153.78	323.54	1100.16	1315.03	834.47	668.65	1603.95	402.3	409.98	971.55
ENSG00000205277	MUC12	10071	7	100969623	101018949	1	2.66218	4.1479e-05	-1.33	0.0241	26.3	21.19	23.07	12.01	9.4	5.97	55.33	39.14	66.58	15.79	19.3	28.93
ENSG00000205704	LINC00634	339674	22	41952165	41958933	1	-2.51744	NA	-1.24	0.0343	38.16	49.43	44.04	16.02	7.84	25.86	102.67	77.61	96.84	54.95	41.26	30.46
ENSG00000206573	THUMPD3-AS1	440944	3	9349689	9398579	-1	-0.0917389	0.599782	-1.01	0.0383	682.72	84.74	81.79	301.91	31.34	33.82	565.82	439.13	125.59	279.78	121.13	111.16
ENSG00000207751	MIR130B	NA	22	21652270	21670237	1	NA	NA	-1.62	0.0212	38.16	7.06	7.34	24.83	0	1.99	49.62	19.24	10.59	15.79	9.98	0
ENSG00000212232	SNORD17	692086	20	17962710	17962946	-1	-0.261889	0.541612	-1.46	0.00072	60.85	40.61	57.67	18.42	9.4	9.95	89.55	74.96	65.07	32.84	26.62	42.64
ENSG00000213088	ACKR1	2532	1	159203307	159206500	1	0.943068	0.732612	-3.04	0.00631	13.92	7.06	5.24	2.4	0	1.99	10.84	2.65	4.54	0.63	0.67	0
ENSG00000213160	KLHL23	100526832	2	169694488	169776989	1	1.22117	8.98173e-06	-1.01	0.0012	732.22	187.14	185.6	238.65	94.03	63.66	466.57	340.29	87.76	239.36	264.89	77.66
ENSG00000213160	KLHL23	151230	2	169694488	169776989	1	1.22117	8.98173e-06	-1.01	0.0012	732.22	187.14	185.6	238.65	94.03	63.66	466.57	340.29	87.76	239.36	264.89	77.66
ENSG00000213190	MLLT11	10962	1	151057758	151068497	1	-0.606886	5.27726e-05	-1.37	6.43e-07	232.04	286.01	260.05	52.85	123.81	129.31	294.89	132.67	305.66	68.21	97.17	135.53
ENSG00000213397	HAUS7	55559	X	153447666	153495516	-1	-0.249898	0.0330082	-0.99	0.0122	103.13	22.95	19.92	50.45	7.84	11.94	107.8	68.32	43.88	57.47	36.6	21.32
ENSG00000213574	LDHAP5	NA	10	118932674	118933295	-1	1.7009	NA	-1.24	0.0262	9.28	148.3	151	1.6	72.09	67.64	23.39	5.97	99.87	1.89	7.99	76.14
ENSG00000213672	NCKIPSD	51517	3	48673844	48686364	-1	0.206271	0.26032	-0.84	8.22e-08	1178.26	2399.3	2362.45	635.06	1155.01	958.91	1219.48	912.76	1961.05	756.61	734.76	1163.42
ENSG00000213742	ZNF337-AS1	102724826	20	25624045	25678074	1	-0.420874	0.000257219	-1.06	0.00048	67.55	130.65	138.41	38.44	54.85	53.72	43.35	50.41	93.82	22.74	33.28	33.5
ENSG00000213938	SEPHS1P6	NA	2	199659551	199660729	1	0.299214	0.712273	-0.78	0.00839	1.55	400.77	476.05	0.8	250.75	230.78	4.56	1.33	351.05	1.26	1.33	251.26
ENSG00000214018	RRM2P3	NA	X	44309314	44310476	-1	0.272009	0.850302	-1.17	2.33e-07	9.8	573.78	573.57	4.8	217.84	264.6	12.55	11.28	467.57	1.89	5.99	268.01
ENSG00000214189	ZNF788	388507	19	12092263	12137235	1	0.268984	0.531292	-1.02	0.000195	377.45	278.95	319.82	156.16	115.97	121.36	629.13	439.8	279.93	258.94	268.88	216.24
ENSG00000214222	TUBBP2	NA	13	41384773	41385183	-1	2.63882	0.00171574	-1.01	0.0207	10.31	79.45	96.47	1.6	42.31	47.75	8.56	5.97	54.47	2.53	6.66	33.5
ENSG00000214391	TUBAP2	NA	11	90282560	90284172	1	0.547046	0.00204003	-0.89	0.0172	124.27	909.23	890.24	41.64	590.83	519.25	256.67	149.25	1159.08	73.89	122.46	782.72
ENSG00000214654	AL161911.1	NA	9	120793551	120799918	1	0.877289	0.000452206	-0.79	1.3e-05	146.96	264.82	264.24	97.7	170.82	169.1	161.42	147.26	216.38	71.37	87.85	109.64
ENSG00000214756	METTL12	751071	11	62665309	62668496	1	0.117644	0.609324	-1.1	0.00322	122.72	86.51	102.76	52.85	42.31	37.8	246.98	86.9	60.53	73.26	63.89	53.3
ENSG00000214770	AL161756.1	NA	14	64329431	64338599	-1	0.79287	0.00710771	-1.53	0.0284	31.97	12.36	10.49	8.81	3.13	1.99	34.22	20.56	7.57	7.58	3.33	13.71
ENSG00000217801	AL390719.1	100288175	1	1059734	1069355	1	0.539692	0.335093	-2.38	0.000325	110.35	15.89	8.39	8.01	10.97	1.99	151.15	51.74	51.45	19.58	17.97	7.61
ENSG00000221829	FANCG	2189	9	35073835	35080016	-1	-0.10841	0.344061	-0.74	1.59e-05	1356.67	1585.41	1729.11	692.72	1040.61	1197.65	1233.16	990.37	1408.75	742.71	576.36	796.43
ENSG00000222020	AC062017.1	101928111	2	239401436	239402364	1	-1.0925	0.0310268	-1.45	0.00391	18.56	19.42	22.02	12.01	10.97	1.99	37.07	25.87	15.13	9.47	5.32	10.66
ENSG00000223546	LINC00630	NA	X	102769161	102885406	1	-0.120163	0.485983	-0.71	0.0366	43.31	65.32	65.01	32.83	21.94	25.86	70.16	59.7	60.53	44.21	41.93	51.78
ENSG00000223984	HNRNPRP1	NA	10	21624592	21626286	-1	-0.0108945	0.97314	-0.84	0.043	13.92	180.08	206.57	4	142.61	121.36	15.4	4.64	149.8	3.79	5.32	103.55
ENSG00000224126	UBE2SP2	NA	17	18677261	18677757	1	0.448124	0.244421	-0.74	0.00441	131.49	1348.83	1672.48	97.7	955.98	1048.44	262.38	208.29	1317.96	106.73	145.75	680.69
ENSG00000224521	AC098483.1	105373278	1	248548756	248563839	1	-3.3969	0.243447	-1.08	0.039	62.91	21.19	14.68	16.02	4.7	7.96	61.6	33.17	7.57	29.05	35.94	4.57
ENSG00000224738	AC099850.1	NA	17	59106598	59118267	1	0.212644	0.590068	-2.43	0.00023	26.3	15.89	16.78	1.6	1.57	5.97	24.53	17.91	4.54	5.68	2.66	3.05
ENSG00000224785	AC006026.1	NA	7	23562459	23564261	-1	0.164307	0.744086	-1.06	0.0298	4.64	93.57	108	0.8	70.52	51.73	9.7	2.65	78.68	1.89	2	42.64
ENSG00000224950	AL390066.1	NA	1	116493016	116499212	-1	0.369109	0.297963	-1.35	0.00195	192.34	144.77	178.26	72.07	54.85	67.64	166.55	67	89.28	39.16	26.62	77.66
ENSG00000225329	LHFPL3-AS2	723809	7	104894628	104926645	-1	1.35092	0.0268994	-1.22	0.00216	493.48	2392.24	2766.15	258.67	623.74	602.8	406.68	697.84	933.62	361.25	406.65	511.66
ENSG00000225855	RUSC1-AS1	284618	1	155316863	155324176	-1	0.0552866	0.705036	-1.64	7.5e-06	31.45	52.96	38.8	12.81	9.4	3.98	44.49	28.52	45.39	15.79	14.64	15.23
ENSG00000225968	ELFN1	392617	7	1688119	1747954	1	1.32203	0.6311	-0.79	0.0246	25.27	58.26	57.67	6.41	37.61	43.77	28.52	28.52	83.22	20.21	17.97	39.59
ENSG00000226478	UPF3AP1	NA	17	16745636	16746761	-1	-0.00378021	0.990538	-0.77	0.0474	71.68	70.62	67.11	35.24	47.02	21.88	32.51	33.83	68.09	26.53	28.62	36.55
ENSG00000226688	ENTPD1-AS1	728558	10	95753206	96090238	-1	-0.19305	0.274899	-0.81	1.2e-05	242.87	169.49	202.38	122.53	81.49	117.38	237.85	191.04	205.79	113.68	151.74	129.44
ENSG00000227053	AC105446.1	102724094	7	101014320	101017608	-1	2.07888	0.254284	-1.14	0.0423	40.74	28.25	18.87	20.82	20.37	17.91	67.31	21.23	31.78	8.21	13.31	15.23
ENSG00000227896	AL731569.1	NA	10	86521945	86525101	1	0.0609419	0.873649	-1.3	0.0148	46.41	28.25	35.65	20.82	15.67	11.94	69.02	20.56	31.78	18.32	6.66	21.32
ENSG00000228109	MELTF-AS1	100507057	3	196999460	197004744	1	0.399675	0.439475	-1.56	0.00756	74.77	42.37	35.65	40.04	17.24	25.86	98.11	37.81	108.95	30.95	7.99	13.71
ENSG00000228192	AL512353.1	NA	1	42834681	42846422	-1	-0.0540899	0.874334	-1.33	6.06e-06	47.96	47.67	37.75	13.61	21.94	9.95	42.21	39.14	37.83	14.53	19.3	21.32
ENSG00000228201	AL022341.1	NA	16	648473	649200	-1	-0.509011	0.582168	-1.16	0.0148	24.24	22.95	23.07	11.21	3.13	5.97	17.68	21.89	13.62	14.53	7.99	10.66
ENSG00000228519	AC097263.1	NA	X	25645722	25646327	-1	0.415489	0.00391274	-0.71	0.00128	487.29	300.13	250.61	216.22	150.45	228.79	600.04	530.01	323.82	322.73	346.75	223.85
ENSG00000228544	CCDC183-AS1	100131193	9	136803927	136808848	-1	-0.544002	0.0111805	-2.07	5.26e-05	198.01	264.82	281.02	80.88	34.48	39.79	108.37	134.66	219.41	41.68	8.65	71.57
ENSG00000228716	DHFR	1719	5	80626228	80654983	-1	0.258797	0.407497	-0.74	9.11e-08	2060.02	460.79	497.03	1051.49	332.24	234.75	1769.32	1690.2	408.55	1186.07	1132.76	234.51
ENSG00000230107	AL022316.1	NA	22	42438023	42446195	1	-2.52973	NA	-1.35	0.0468	104.68	30.01	30.41	16.82	9.4	3.98	186.51	114.09	45.39	79.58	33.94	38.07
ENSG00000230146	SEPHS1P4	NA	X	73769248	73770423	1	0.333811	0.510826	-1.05	0.00419	10.31	65.32	75.5	4	39.18	29.84	13.69	8.62	63.55	8.21	5.32	22.84
ENSG00000230337	AL109811.2	105376736	1	11099675	11102100	1	0.625792	0.762495	-1.31	0.0434	13.41	44.14	24.12	3.2	17.24	21.88	11.41	4.64	21.18	3.79	2.66	4.57
ENSG00000230356	NCAPD2P1	NA	7	34750253	34752053	-1	-1.01655	0.468012	-1.09	0.000291	85.08	981.61	909.12	16.02	589.26	614.74	95.82	76.28	926.05	24	47.25	539.07
ENSG00000230513	THAP7-AS1	439931	22	21001886	21010342	1	0.0494957	0.832764	-0.84	7.17e-06	78.38	167.72	221.25	40.04	106.57	149.21	79.28	78.27	228.49	44.21	47.25	95.94
ENSG00000230530	LIMD1-AS1	NA	3	45679043	45689134	-1	-0.10206	0.673581	-1.04	0.0386	17.53	8.83	11.53	11.21	7.84	3.98	25.1	19.9	12.11	7.58	7.32	9.14
ENSG00000230787	PSAT1P3	NA	1	79054945	79056055	-1	0.577613	NA	-1.78	8.54e-06	2.58	139.47	121.64	0.8	31.34	35.81	6.84	2.65	130.13	1.26	0.67	51.78
ENSG00000230849	GOT2P2	NA	1	173141100	173142350	-1	-0.735511	0.280385	-0.97	2.87e-06	63.94	105.93	116.39	38.44	53.28	55.7	74.15	65.67	113.49	26.53	45.26	51.78
ENSG00000231007	CDC20P1	NA	9	87011652	87013151	1	1.20225	0.491853	-0.78	0.0232	27.85	900.4	984.62	18.42	476.42	557.05	43.92	19.9	596.18	12.63	25.96	338.06
ENSG00000231050	AL109917.1	NA	1	1891471	1892658	1	0.644006	0.137935	-1.72	0.0135	6.7	12.36	13.63	3.2	1.57	3.98	8.56	5.97	12.11	1.89	3.99	1.52
ENSG00000231831	MTHFD1P1	NA	X	57392646	57395409	-1	0.0208609	0.968616	-0.93	4.91e-05	23.2	390.17	399.51	8.81	224.11	234.75	25.1	19.24	329.87	6.95	9.98	223.85
ENSG00000232093	DCST1-AS1	NA	1	155045191	155046118	-1	-0.234994	0.439196	-1.81	0.0419	15.99	14.12	15.73	4	4.7	11.94	9.7	5.31	9.08	1.26	0	3.05
ENSG00000233822	HIST1H2BN	8341	6	27837760	27865798	1	-0.106017	0.849313	-0.92	0.00013	72.71	180.08	140.51	40.84	81.49	57.69	57.61	53.07	149.8	24.63	37.27	95.94
ENSG00000234036	TXNP6	NA	4	76958860	76959169	-1	0.70494	0.343727	-1.19	0.0382	38.67	116.52	101.71	9.61	78.36	73.61	51.9	10.61	83.22	5.05	10.65	67
ENSG00000234062	AL390879.2	NA	X	136909395	137021630	1	-0.266652	0.197702	-1.45	0.0221	46.92	31.78	24.12	8.01	3.13	13.93	56.47	23.22	36.32	13.89	9.98	33.5
ENSG00000234465	PINLYP	390940	19	43576800	43583964	1	1.60442	0.0485504	-0.71	0.03	49.5	155.36	186.65	39.24	106.57	71.62	59.32	54.39	78.68	36	28.62	70.05
ENSG00000234694	AL139289.2	105378687	1	43354684	43358658	-1	0.493571	0.122956	-1.73	0.00869	13.41	21.19	30.41	1.6	9.4	3.98	15.4	6.63	28.75	8.84	1.33	7.61
ENSG00000235173	HGH1	51236	8	144137769	144140843	1	1.51132	1.34082e-10	-0.95	1.58e-06	1114.32	2348.1	2558.53	805.64	932.47	1100.16	1185.25	1076.61	1720.46	682.72	654.9	769.02
ENSG00000235847	LDHAP7	NA	2	84777259	84778223	-1	0.758702	0.279121	-0.91	0.0333	26.3	381.35	374.34	3.2	199.03	133.29	33.65	20.56	258.75	15.16	23.29	214.72
ENSG00000235947	EGOT	100126791	3	4749192	4751590	-1	-1.10731	0.00830716	-2.41	0.00137	87.14	44.14	59.77	15.22	12.54	7.96	138.6	17.25	6.05	6.95	9.98	10.66
ENSG00000236137	AL445231.1	101929099	1	117025482	117059490	-1	-0.0499938	0.959175	-1.35	0.00118	52.6	63.56	79.69	10.41	23.51	19.89	34.79	21.23	43.88	12.63	12.65	44.16
ENSG00000236484	RRM2P2	NA	1	161378707	161379358	-1	0.973677	0.327993	-1.19	0.0155	9.28	139.47	110.1	2.4	56.42	73.61	9.7	3.98	86.25	0.63	5.32	35.02
ENSG00000236565	HNRNPA3P5	NA	13	65787932	65788764	-1	0.156855	0.396368	-0.71	0.011	1282.93	17.65	8.39	733.56	14.1	7.96	1338.11	964.5	15.13	651.14	790.67	3.05
ENSG00000236859	NIFK-AS1	254128	2	121649650	121728481	1	0.612881	0.000283093	-0.86	0.00467	140.77	95.34	80.74	47.25	57.99	39.79	133.47	109.45	42.37	66.95	65.89	48.73
ENSG00000237491	AL669831.5	NA	1	778770	810060	1	-0.499987	0.00372519	-1.24	0.0495	47.96	3.53	10.49	19.22	1.57	7.96	54.19	30.51	12.11	29.68	13.31	0
ENSG00000237493	AC034102.1	NA	12	55980432	55981035	-1	-0.131728	0.581182	-2.75	0.0399	25.27	0	0	2.4	0	0	31.37	5.31	1.51	2.53	0.67	0
ENSG00000237499	AL357060.2	100130476	6	137823673	137868233	-1	0.19204	0.477921	-0.84	0.00192	183.06	241.87	256.9	68.87	114.4	83.56	136.32	118.74	207.3	120	80.53	155.33
ENSG00000239569	KMT2E-AS1	NA	7	105013425	105014321	-1	0.0520111	0.851112	-0.85	0.00931	91.79	81.21	58.72	49.65	32.91	57.69	115.79	69.65	115	58.1	39.27	59.39
ENSG00000242265	PEG10	23089	7	94656325	94669695	1	0.821157	0.172492	-1.23	5.42e-06	3187.23	10162.2	10252	1055.5	5340.94	4677.19	2958	2759.51	5619.88	1166.49	1212.62	2307.05
ENSG00000243323	PTPRVP	148713	1	202168051	202189455	1	-0.452133	0.48086	-1.79	0.00137	72.71	37.08	23.07	23.22	12.54	1.99	57.04	38.47	59.01	20.21	5.99	18.27
ENSG00000244187	TMEM141	85014	9	136791355	136793257	1	0.70936	0.000292515	-0.79	9.04e-06	428.5	358.39	378.54	232.24	219.4	218.84	425.5	406.63	257.24	258.31	245.59	135.53
ENSG00000245149	RNF139-AS1	101927612	8	124462485	124474576	-1	-0.42612	0.0582473	-1.25	0.0352	94.88	38.84	40.89	24.02	28.21	13.93	102.1	50.41	78.68	25.89	14.64	67
ENSG00000245213	AC105285.1	101930370	4	173131928	173169652	-1	-0.38143	0.102368	-0.89	0.00186	53.63	118.29	95.42	33.63	40.75	39.79	65.02	48.42	65.07	43.58	30.62	41.12
ENSG00000245571	FAM111A-DT	NA	11	59130133	59143015	-1	0.48518	0.01686	-1.04	2.94e-08	109.32	82.98	103.81	53.66	39.18	39.79	127.77	100.83	98.36	56.21	55.91	57.87
ENSG00000246334	PRR7-AS1	NA	5	177438503	177447699	-1	-1.31524	4e-09	-1.62	0.0395	9.28	5.3	6.29	3.2	3.13	0	15.97	9.95	9.08	5.68	1.33	4.57
ENSG00000247137	AP000873.2	NA	11	83184491	83193794	-1	-0.132548	0.316973	-1.52	3.97e-05	63.94	35.31	20.97	22.42	12.54	11.94	81.56	37.81	33.29	18.95	17.97	10.66
ENSG00000247240	UBL7-AS1	440288	15	74461265	74481302	1	0.252529	0.144413	-0.71	0.00751	262.98	180.08	165.68	127.33	109.7	159.16	284.05	159.2	164.93	106.73	143.09	97.46
ENSG00000247400	DNAJC3-AS1	100289274	13	95648733	95676925	-1	0.649511	0.00668876	-0.77	0.0445	57.24	35.31	34.6	52.85	15.67	31.83	120.92	84.24	27.24	44.84	53.91	12.18
ENSG00000248309	MEF2C-AS1	101929423	5	88883328	89466398	1	-0.567498	0.00607474	-0.9	0.0168	205.74	54.73	63.96	100.1	32.91	23.87	107.8	98.17	98.36	60.63	86.52	42.64
ENSG00000248774	AC097534.1	NA	4	173322206	173329694	-1	0.112701	0.507143	-1.63	0.00655	31.45	3.53	5.24	8.01	3.13	0	34.79	17.25	6.05	8.21	10.65	1.52
ENSG00000248866	USP46-AS1	NA	4	52659406	52661668	1	0.716605	0.00375106	-1.15	0.0388	47.96	42.37	36.7	31.23	12.54	7.96	29.09	22.55	24.21	15.16	23.29	4.57
ENSG00000249176	AC027801.3	NA	17	49939122	49939819	1	-0.0294844	NA	-1.06	0.0209	78.89	10.59	9.44	31.23	7.84	7.96	134.04	74.29	10.59	37.26	57.24	3.05
ENSG00000249509	AC023886.1	NA	4	112515385	112546881	1	0.425999	NA	-0.92	0.0193	225.85	116.52	113.25	113.72	50.15	37.8	144.88	122.06	39.34	82.1	99.83	35.02
ENSG00000250312	ZNF718	255403	4	124480	163989	1	0.252856	0.370038	-0.77	0.00727	69.61	65.32	44.04	36.04	34.48	15.92	77	80.93	45.39	46.74	58.57	28.93
ENSG00000250471	GMPSP1	NA	4	8174421	8174999	1	0.00245007	0.994894	-0.92	0.000317	54.66	176.55	146.8	30.43	90.9	67.64	48.48	48.42	140.72	14.53	33.28	92.89
ENSG00000251287	ALG1L2	644974	3	130081831	130113227	1	0.787894	0.0949038	-1.56	0.00296	36.61	10.59	15.73	10.41	3.13	7.96	48.48	28.52	4.54	10.74	15.97	1.52
ENSG00000251669	FAM86EP	348926	4	3941760	3955419	-1	0.516197	0.0255178	-1.04	0.000109	92.82	197.73	178.26	48.05	111.27	69.63	86.7	56.38	136.18	37.89	31.95	62.44
ENSG00000253210	AC040970.1	NA	8	141126044	141129961	-1	-0.117067	0.936343	-1.05	0.024	32.49	15.89	26.21	9.61	10.97	19.89	46.2	30.51	16.64	11.37	19.3	12.18
ENSG00000254093	PINX1	54984	8	10764963	10839884	-1	0.605262	9.65717e-07	-1.01	1.41e-11	400.14	215.39	242.22	165.77	87.76	129.31	375.88	329.68	190.66	199.57	174.37	117.26
ENSG00000254244	PAICSP4	NA	8	4787332	4788584	1	0.551893	0.200052	-0.96	0.0356	172.74	203.03	181.4	44.85	115.97	121.36	88.41	47.1	140.72	25.89	41.93	141.62
ENSG00000254331	CKS1BP7	NA	8	80644939	80645173	-1	1.68924	NA	-1.2	0.0282	89.21	5.3	3.15	34.44	1.57	0	175.68	132.01	1.51	65.05	67.89	3.05
ENSG00000254726	MEX3A	92312	1	156072013	156081998	-1	0.136844	0.846737	-1.76	0.0247	9.8	65.32	92.27	1.6	18.81	9.95	50.19	45.77	104.41	12.63	31.28	22.84
ENSG00000254901	BORCS8	729991	19	19176903	19192591	-1	0.416458	0.01028	-0.93	2.3e-07	322.28	462.56	469.76	159.37	224.11	250.67	373.6	269.32	621.91	202.1	156.4	319.79
ENSG00000255921	AC026310.2	NA	12	24949163	24960158	1	0.0674038	0.968106	-2.25	0.0332	19.08	1.77	7.34	1.6	0	1.99	67.31	9.95	19.67	10.1	7.32	4.57
ENSG00000255966	AC006064.3	NA	12	6532290	6533498	-1	-1.63814	0.00757156	-2.1	0.0121	11.86	12.36	5.24	4.8	0	3.98	51.33	18.57	3.03	6.32	4.66	3.05
ENSG00000256663	AC112777.1	NA	12	20551590	20553012	1	0.930723	0.0683506	-0.89	5.34e-07	640.44	282.48	338.69	243.45	130.08	192.98	580.65	559.86	325.33	380.2	346.08	184.26
ENSG00000256742	AC145422.1	NA	12	121580792	121593504	1	-0.892922	0.000697289	-0.9	0.0203	32.49	35.31	38.8	14.41	20.37	13.93	31.37	20.56	19.67	13.89	12.65	22.84
ENSG00000257167	TMPO-AS1	100128191	12	98512973	98516422	-1	-0.25113	0.292249	-1.16	1.63e-14	624.97	676.18	734	210.62	311.87	366.06	683.32	470.31	641.58	280.41	260.23	298.47
ENSG00000257576	HSPD1P4	NA	12	56511002	56512703	1	0.152949	0.663811	-0.85	0.000869	310.42	233.04	178.26	120.93	92.46	117.38	270.36	189.05	124.08	162.31	151.08	83.75
ENSG00000258056	AC009779.2	105369779	12	55729104	55730852	1	1.57984	3.62728e-07	-0.78	0.0377	90.75	93.57	98.57	68.87	59.55	57.69	117.5	72.97	48.42	37.89	52.58	28.93
ENSG00000258445	AL132777.1	NA	14	60779978	60780595	1	0.0610801	0.936752	-1.12	0.022	20.63	42.37	19.92	8.81	25.07	19.89	44.49	21.23	40.86	8.84	13.31	16.75
ENSG00000258645	HSPE1P2	NA	14	63601509	63601814	1	0.332066	0.357493	-1.11	0.00188	88.18	12.36	8.39	32.83	4.7	3.98	102.1	66.33	10.59	39.16	38.6	9.14
ENSG00000258667	HIF1A-AS2	105370526	14	61715558	61751097	-1	0.559996	0.178218	-1.5	0.00935	22.17	81.21	61.87	11.21	17.24	3.98	61.6	23.22	34.8	15.16	22.63	24.36
ENSG00000258759	AL049779.3	NA	14	67799004	67799609	1	0.16566	0.673622	-0.93	0.0429	58.27	10.59	9.44	27.23	3.13	0	51.33	51.08	3.03	27.16	37.27	4.57
ENSG00000258857	AL359397.1	NA	14	50397013	50398345	1	1.79146	0.000727913	-1.49	0.0189	11.34	8.83	7.34	2.4	3.13	1.99	13.69	11.94	9.08	3.79	3.99	7.61
ENSG00000259207	ITGB3	3690	17	47253846	47311816	1	0.670516	0.543062	-1.09	0.000127	720.36	888.04	850.4	187.39	465.45	421.76	937.71	571.14	605.26	317.04	447.25	330.45
ENSG00000259248	USP3-AS1	NA	15	63544247	63601589	-1	-0.786795	5.63186e-05	-1.37	0.00182	42.8	26.48	36.7	12.01	9.4	15.92	22.24	23.88	19.67	7.58	9.98	15.23
ENSG00000259431	THTPA	79178	14	23555988	23560271	1	-0.0474343	0.788783	-0.77	2.77e-05	202.13	178.31	175.11	164.97	83.06	101.46	264.09	253.4	142.24	156	149.08	67
ENSG00000259488	AC023355.1	NA	15	48312353	48331856	-1	-0.774217	0.285045	-1.41	0.0161	92.3	54.73	46.14	36.84	17.24	19.89	114.08	25.21	72.63	20.84	11.98	45.68
ENSG00000259746	HSPE1P3	NA	15	90634725	90635033	1	0.0504541	0.899391	-1.36	0.0329	80.44	3.53	0	36.04	0	0	114.08	45.77	1.51	29.68	33.94	0
ENSG00000259768	AC004943.2	NA	16	72665170	72791624	1	-0.406014	0.886867	-0.85	0.0107	262.47	349.57	442.5	113.72	194.33	157.17	438.62	393.36	426.71	238.73	288.18	286.29
ENSG00000260261	AC124944.3	NA	3	195913078	195954485	-1	0.212599	0.38731	-1.09	0.035	208.32	56.5	47.19	112.92	17.24	31.83	234.43	132.01	90.79	66.95	39.27	67
ENSG00000260388	LINC00562	100861549	13	47930153	47932622	-1	-0.433059	0.0182709	-1.51	0.0314	7.73	5.3	9.44	2.4	4.7	1.99	10.27	7.96	13.62	1.89	3.99	4.57
ENSG00000260442	ATP2A1-AS1	100289092	16	28878957	28879920	-1	-0.0486734	0.926299	-1.66	5.05e-12	91.27	370.75	417.33	34.44	75.22	99.47	112.37	71.64	387.37	37.89	26.62	155.33
ENSG00000260456	C16orf95	100506581	16	87083562	87317420	-1	0.27947	0.603326	-0.92	0.0276	98.49	26.48	27.26	36.84	18.81	23.87	55.33	47.76	24.21	30.31	28.62	7.61
ENSG00000260874	AC106820.5	105371050	16	2456252	2459979	-1	0.332141	0.744261	-2	0.0272	22.69	3.53	4.19	3.2	0	0	22.82	9.29	3.03	7.58	2	3.05
ENSG00000261008	LINC01572	101927957	16	72283301	72665009	-1	0.378803	0.262097	-1.32	0.00149	93.33	40.61	45.09	24.83	10.97	13.93	92.4	65.01	68.09	39.79	25.29	44.16
ENSG00000261324	AC010168.2	NA	12	14762504	14767931	-1	-0.245184	0.328485	-1.5	4.26e-08	328.47	183.61	140.51	90.49	42.31	55.7	377.02	184.41	146.78	116.84	86.52	82.23
ENSG00000261360	AC010491.1	NA	5	14661808	14664604	-1	0.87205	0.235668	-1.8	0.0319	28.88	3.53	8.39	10.41	1.57	1.99	59.89	13.93	3.03	7.58	3.99	4.57
ENSG00000261373	VPS9D1-AS1	100128881	16	89711856	89718165	1	-0.46106	0.040217	-1.08	0.000599	190.27	1580.11	1478.5	142.55	601.8	648.56	517.91	409.28	1599.41	257.68	150.41	875.61
ENSG00000261770	AC006504.1	NA	19	27757184	27760849	-1	-0.343379	0.108347	-1.33	0.0266	36.61	30.01	28.31	9.61	14.1	9.95	20.53	8.62	19.67	8.21	3.33	15.23
ENSG00000263013	AC133065.4	NA	16	10938886	10940044	-1	0.324132	0.218756	-0.72	0.000533	172.74	141.24	142.61	148.15	75.22	79.58	220.17	179.77	105.92	125.05	105.16	57.87
ENSG00000265800	AC022211.3	NA	17	75138416	75141350	-1	-1.1665	0.0311197	-1.37	0.043	14.95	24.72	11.53	10.41	3.13	1.99	26.81	7.3	13.62	8.21	7.32	6.09
ENSG00000266983	AC011444.1	100128568	19	5978403	6020363	1	0.916714	NA	-2.05	0.0242	23.2	0	3.15	5.61	0	0	39.93	11.28	6.05	8.84	4.66	1.52
ENSG00000267226	AC104971.2	NA	18	58670009	58671877	-1	-0.115445	0.865481	-1.08	0.00858	27.33	33.54	37.75	18.42	21.94	21.88	36.5	24.54	36.32	13.89	5.32	15.23
ENSG00000267383	AC011447.3	NA	19	20125377	20321305	-1	-0.304624	0.147756	-0.98	0.00809	209.35	125.35	134.22	94.5	65.82	57.69	130.62	77.61	75.66	63.16	58.57	42.64
ENSG00000267698	AC002116.2	NA	19	36014508	36045972	1	-0.235633	0.350649	-1.36	0.000904	52.08	60.03	50.33	10.41	10.97	19.89	64.45	33.83	60.53	29.68	28.62	22.84
ENSG00000267751	AC009005.1	NA	19	567210	572228	-1	1.03035	0.074929	-0.92	0.00721	78.89	342.51	315.62	31.23	178.66	139.26	105.52	128.03	511.45	68.84	73.88	266.49
ENSG00000267757	EML2-AS1	100287177	19	45641494	45642840	1	0.284032	0.462654	-1.12	0.000232	199.56	225.98	211.81	94.5	142.61	91.51	184.8	110.78	163.42	58.74	55.24	70.05
ENSG00000268573	AC011815.1	NA	18	35280867	35290201	-1	-0.192545	0.367825	-1.08	5.2e-05	132.52	123.58	114.3	48.85	54.85	57.69	84.42	66.33	90.79	43.58	35.27	53.3
ENSG00000268858	AL118506.1	NA	20	63861212	63864293	-1	-0.671796	0.419148	-1.04	0.00442	295.47	301.9	304.09	168.17	130.08	214.86	357.06	175.12	307.17	125.68	55.24	172.08
ENSG00000268889	AC008750.7	NA	19	51394488	51403650	1	-0.90863	0.349791	-2.94	0.00572	1.55	7.06	7.34	1.6	1.57	1.99	16.54	7.96	16.64	0.63	0.67	1.52
ENSG00000268964	ERVV-2	100271846	19	53044738	53051076	1	-1.05599	0.542225	-2.04	0.0445	7.73	12.36	8.39	0	1.57	5.97	23.96	5.31	10.59	4.42	0.67	6.09
ENSG00000269220	LINC00528	200298	22	17777322	17779481	1	-0.495176	0.0228703	-1.03	0.021	254.21	494.34	499.12	126.53	225.67	278.52	160.28	104.14	242.11	71.37	46.59	123.35
ENSG00000269399	AC008764.6	NA	19	16542746	16544814	1	0.0390576	0.914326	-1.29	0.0336	56.21	10.59	11.53	20.82	4.7	9.95	67.88	36.48	31.78	21.47	8.65	16.75
ENSG00000269416	LINC01224	104472717	19	23399233	23416075	-1	0.562115	0.470992	-1.84	0.0371	317.12	1165.22	1270.88	89.69	383.96	356.11	65.59	65.01	223.95	15.79	11.31	59.39
ENSG00000269821	KCNQ1OT1	10984	11	2608328	2699994	-1	0.93139	0.0126128	-1.05	0.0332	170.68	54.73	80.74	52.85	39.18	37.8	221.88	94.19	127.11	58.74	57.9	103.55
ENSG00000269825	AC022150.4	NA	19	52650437	52653284	-1	0.0606234	0.848878	-1.45	0.00231	235.14	107.69	88.08	50.45	54.85	25.86	97.54	70.31	62.04	41.05	22.63	44.16
ENSG00000269837	IPO5P1	NA	19	23255053	23257939	-1	0.391698	0.00947959	-1.04	1.69e-07	143.35	158.89	141.56	60.06	57.99	53.72	126.05	124.05	99.87	60.63	74.54	77.66
ENSG00000272195	AL356512.1	NA	1	244969350	244971088	-1	-0.656328	0.00488771	-1.05	0.0181	33.52	72.39	38.8	36.04	21.94	21.88	38.79	32.5	81.71	15.16	13.31	27.41
ENSG00000272205	AL451050.2	NA	1	167219831	167220512	-1	-0.474048	0.0515897	-1.86	0.0349	10.31	14.12	15.73	4	6.27	0	10.84	4.64	25.72	0.63	0.67	13.71
ENSG00000272374	Z97832.2	NA	6	35220370	35224630	-1	0.658794	0.00776714	-1.4	0.0321	48.99	30.01	37.75	8.01	21.94	11.94	33.08	13.93	25.72	6.95	3.99	33.5
ENSG00000272468	AL021807.1	NA	6	27122657	27123221	-1	1.20791	0.0140888	-1.87	0.00121	39.19	17.65	12.58	16.02	4.7	7.96	39.36	17.91	27.24	5.68	7.32	1.52
ENSG00000272599	AC016394.1	NA	10	73124573	73125532	-1	-0.32575	0.0965295	-1.97	0.000167	48.47	14.12	10.49	9.61	1.57	3.98	67.31	29.85	12.11	14.53	7.32	7.61
ENSG00000272734	ADIRF-AS1	NA	10	86965345	86971311	-1	-0.374071	0.20577	-1.06	0.00489	239.78	132.41	115.34	149.76	51.72	55.7	301.73	157.88	170.99	130.73	53.24	92.89
ENSG00000272908	AC006033.2	NA	7	38326070	38329643	-1	1.23383	0.147328	-1.89	0.00293	33.52	14.12	13.63	5.61	4.7	0	27.95	8.62	12.11	6.32	7.99	4.57
ENSG00000272977	AL008721.2	NA	22	25476218	25479971	1	0.385486	0.169872	-1.55	0.0284	29.91	10.59	19.92	5.61	6.27	0	34.22	13.27	4.54	10.74	7.32	7.61
ENSG00000273311	DGCR11	25786	22	19046162	19048375	-1	-0.477096	0.0143533	-1.47	6.27e-05	20.11	44.14	38.8	8.81	10.97	21.88	30.23	31.18	66.58	8.84	13.98	16.75
ENSG00000273366	Z83851.2	NA	22	42278188	42278846	1	0.263988	0.702987	-1.11	0.0215	22.17	35.31	56.62	7.21	15.67	17.91	13.69	11.94	21.18	5.05	8.65	22.84
ENSG00000273373	AL355488.1	NA	1	110370154	110373003	1	-0.677843	0.000871623	-1.61	0.00711	133.55	28.25	19.92	55.26	3.13	3.98	134.04	47.76	30.26	36.63	14.64	16.75
ENSG00000273443	AL645608.9	NA	1	1062208	1063288	-1	1.02711	0.612125	-2.76	0.0389	31.97	1.77	1.05	0	0	1.99	28.52	9.95	10.59	6.95	0.67	1.52

## Sheet: EPZ_induced_CLLE_log2fold_change
ensembl_gene_id	external_gene_name.x	entrezgene	chromosome_name	start_position	end_position	strand	log2FoldChange_CLLE_high_vs_low	padj_CLLE_high_vs_low	log2FoldChange_EPZ_vs_ctr	padj_EPZ_vs_ctr	HG3_c_1	HG3_c_2	HG3_c_3	HG3_e_1	HG3_e_2	HG3_e_3	PGA1_c_1	PGA1_c_2	PGA1_c_3	PGA1_e_1	PGA1_e_2	PGA1_e_3
ENSG00000001084	GCLC	2729	6	53497341	53616970	-1	0.0715892	0.772412	1.04	6.53e-09	901.35	669.12	609.22	1920.4	1459.04	1509.99	690.16	1221.21	745.99	1802.47	2109.11	1136.01
ENSG00000001461	NIPAL3	57185	1	24415794	24472976	1	0.164871	0.375439	1.25	6.02e-06	112.93	137.71	111.15	214.62	355.75	322.29	100.39	154.56	225.46	263.36	407.31	430.95
ENSG00000005020	SKAP2	8935	7	26667062	26995239	-1	0.355842	0.0904137	0.84	0.00171	1549.01	1784.91	1917.85	3614.16	3624.88	4203.7	1633	2957.85	2826.58	3460.32	4803.23	2981.65
ENSG00000007255	TRAPPC6A	79090	19	45162928	45178237	-1	0.0795015	0.795674	0.91	0.0134	412.52	570.25	577.77	1123.57	963.81	996.71	236.14	401.32	388.88	599.98	658.89	432.48
ENSG00000007312	CD79B	974	17	63928740	63932354	-1	0.997395	5.93594e-05	0.88	0.0419	1362.86	2653.53	2603.62	5204.61	3781.6	3748.12	1585.66	4620.18	3472.7	5800.88	7949.93	4314.11
ENSG00000008513	ST3GAL1	6482	8	133454848	133571940	-1	0.235898	0.292838	0.76	0.0346	1167.43	1972.05	2020.61	2279.97	3209.58	2952.34	442.62	1200.65	1684.15	1439.96	1870.18	1979.65
ENSG00000008853	RHOBTB2	23221	8	22987417	23020199	1	-0.0296243	0.950374	2.07	0.000472	1401.02	4313.09	4551.88	12444.1	15001	17007.8	341.09	1599.98	2820.53	3157.8	3440.2	4346.09
ENSG00000008952	SEC62	7095	3	169966635	169998373	1	0.241264	0.0606002	1.02	3.25e-05	2493.68	679.71	726.66	5522.54	1318	1231.47	2356.82	4324.99	876.12	6181.08	9076.69	1568.49
ENSG00000010030	ETV7	51513	6	36354091	36387800	-1	0.464579	0.908289	1.63	0.0232	10.31	3.53	4.19	15.22	26.64	35.81	11.41	3.98	1.51	10.1	13.31	19.8
ENSG00000010932	FMO1	2326	1	171248471	171285978	1	0.878151	0.230202	5.17	0.000146	0	0	2.1	6.41	36.05	65.65	0	0	0	1.26	2	4.57
ENSG00000011028	MRC2	9902	17	62627401	62693597	1	-1.27857	0.0697597	2.67	0.00646	9.8	12.36	10.49	126.53	45.45	49.74	0.57	4.64	4.54	16.42	7.32	13.71
ENSG00000011105	TSPAN9	10867	12	3077355	3286564	1	0.108971	0.927597	1.76	0.0404	2.58	3.53	3.15	3.2	6.27	11.94	7.41	7.96	6.05	36.63	25.96	19.8
ENSG00000011258	MBTD1	54799	17	51177425	51260163	-1	-0.255012	0.00136253	0.86	3.84e-06	511.01	374.28	309.33	969.01	604.93	485.43	475.7	533.33	255.72	850.08	1236.58	426.39
ENSG00000012124	CD22	933	19	35319261	35347355	1	-0.0231146	0.954743	0.92	0.00899	7214.96	22847.2	19315.9	26932.8	38331.6	37226.6	4823.72	9724.6	23283	12453.7	11246.4	25412.6
ENSG00000012822	CALCOCO1	57658	12	53708517	53727745	-1	-0.295531	0.0519932	0.95	0.00484	362.5	496.1	512.75	1205.25	744.41	636.62	204.77	471.64	553.82	846.92	590.34	916.73
ENSG00000013016	EHD3	30845	2	31234337	31269447	1	0.436107	0.0934167	1.54	0.0341	116.54	388.41	392.17	389.2	951.28	1044.46	12.55	80.26	118.03	132	195	222.33
ENSG00000019582	CD74	972	5	150401637	150412929	-1	0.0378976	0.825736	0.73	0.0073	68427.6	388696	412049	184419	670941	739414	87225	120547	365387	139013	174805	357798
ENSG00000023318	ERP44	23071	9	99979179	100099040	-1	0.427024	1.14331e-05	1.15	4.92e-06	1637.19	2194.5	1889.54	3910.46	4375.56	4794.57	1169.85	2613.57	2592.04	3923.88	5804.88	3971.48
ENSG00000027697	IFNGR1	3459	6	137197484	137219449	-1	-0.887046	3.0512e-05	1.23	1.03e-12	1904.29	1458.29	1412.44	4523.1	3139.05	3019.98	1131.64	1679.58	1145.46	3546.21	3808.24	2591.81
ENSG00000030582	GRN	2896	17	44345086	44353102	1	0.796463	0.00198287	0.92	0.00343	2677.76	12130.7	14215.6	7955.47	23144.1	26220.9	2370.51	3720.03	10808.5	4369.13	6861.1	11284
ENSG00000033627	ATP6V0A1	535	17	42458844	42522611	1	0.520515	0.0152802	1.21	2.12e-05	1310.78	3767.56	4012.91	3819.17	9410.89	10120.3	1443.64	2872.27	6606.46	4855.44	5782.91	10342.9
ENSG00000035720	STAP1	26228	4	67558728	67607337	1	-0.181837	0.238537	1.31	0.0276	201.1	342.51	296.75	1011.45	916.8	944.99	652.52	1236.47	941.19	1968.57	2622.91	1757.32
ENSG00000039523	RIPOR1	79567	16	67518418	67546788	1	0.138238	0.48101	0.85	0.0376	1206.62	5335.31	5659.18	3122.45	7194.91	8552.64	599.47	1489.2	3440.93	2022.89	2804.6	3796.35
ENSG00000047346	FAM214A	56204	15	52581317	52709817	-1	0.00923147	0.967432	1.55	1.99e-07	314.55	183.61	144.7	1368.62	413.73	409.83	208.19	427.19	275.4	922.71	935.09	676.13
ENSG00000050438	SLC4A8	9498	12	51391317	51515763	1	-2.18504	9.43164e-06	1.03	0.000588	56.72	54.73	40.89	187.39	89.33	79.58	95.82	116.08	62.04	183.78	167.05	156.85
ENSG00000053254	FOXN3	1112	14	89124871	89619149	-1	0.207992	0.100496	0.8	5.51e-05	1644.92	4629.12	4685.05	3288.22	7652.52	8413.38	1647.83	2120.04	3673.95	2941.18	3959.99	4958.25
ENSG00000055163	CYFIP2	26999	5	157266079	157395595	1	0.337035	0.000681896	0.76	2.89e-06	5041.5	14951.9	14239.7	8072.39	28818.8	28566.5	3919.09	5945.54	15965.4	7586.93	9318.95	20355.3
ENSG00000058091	CDK14	5218	7	90466424	91210590	1	-0.131186	0.357865	0.93	0.000622	2065.17	2113.29	2169.51	5745.17	3823.91	3654.62	1611.33	2466.97	1399.67	3256.96	4164.31	2185.23
ENSG00000059377	TBXAS1	6916	7	139777051	140020325	1	-0.695673	0.185118	0.92	0.00229	491.41	1299.4	1242.57	1488.75	2292.78	2439.06	415.24	645.43	907.9	812.82	946.4	1174.08
ENSG00000059728	MXD1	4084	2	69897688	69942945	1	-0.175464	0.451345	0.72	0.00477	184.6	335.44	363.86	298.71	614.33	750.02	110.65	144.61	360.13	226.73	153.08	513.19
ENSG00000063587	ZNF275	105373378	X	153334155	153360110	1	-0.181048	0.495398	0.78	4.21e-05	766.77	1242.91	1258.29	1368.62	1745.83	1635.33	604.6	925.36	1367.9	1684.37	1476.84	2366.44
ENSG00000063587	ZNF275	10838	X	153334155	153360110	1	-0.181048	0.495398	0.78	4.21e-05	766.77	1242.91	1258.29	1368.62	1745.83	1635.33	604.6	925.36	1367.9	1684.37	1476.84	2366.44
ENSG00000064225	ST3GAL6	10402	3	98732236	98821201	1	1.5054	0.624	1.08	0.0104	160.37	61.79	53.48	210.62	64.25	69.63	156.85	154.56	66.58	415.57	434.6	225.38
ENSG00000065413	ANKRD44	91526	2	196967017	197311173	-1	-0.487144	2.90763e-05	0.75	1.1e-06	2114.16	2556.43	2457.87	4342.91	3797.27	3507.4	1945	2914.73	2121.45	4133.56	4594.92	3400.42
ENSG00000065923	SLC9A7	84679	X	46599252	46759172	-1	-0.195665	0.207505	0.92	0.00153	2437.99	5089.91	4910.49	4101.86	8624.17	8087.11	1135.63	1806.28	2937.04	3174.85	3953.33	5363.32
ENSG00000066056	TIE1	7075	1	43300993	43323108	1	-0.244956	0.929081	1.18	0.00851	16.5	7.06	11.53	25.63	21.94	23.87	8.56	7.96	9.08	15.79	24.63	31.98
ENSG00000066336	SPI1	6688	11	47354860	47378576	-1	-0.273732	0.0818256	0.9	0.0121	462.54	3290.87	3503.3	1782.65	6492.81	8451.18	664.49	1296.17	4062.83	1455.11	1749.05	3551.18
ENSG00000068831	RASGRP2	10235	11	64726911	64745456	-1	-0.611243	0.0003821	1.22	0.011	300.11	753.86	701.5	2406.5	1808.52	1613.44	625.71	1490.53	1508.62	2767.5	1501.47	2409.08
ENSG00000070759	TESK2	10420	1	45343883	45491166	-1	-0.336163	0.209497	0.83	0.000585	131.49	427.25	399.51	282.69	667.62	700.29	165.41	246.76	481.18	371.36	461.22	628.92
ENSG00000070961	ATP2B1	490	12	89588049	89709300	-1	-0.477872	0.00614336	0.92	1.64e-05	2014.12	1096.37	1201.67	3315.45	2247.33	2369.43	2521.09	3296.81	1425.4	5274.79	6011.2	2509.58
ENSG00000071246	VASH1	22846	14	76762189	76783015	1	-0.232711	0.803695	1.05	0.00772	29.91	28.25	13.63	96.1	61.12	57.69	65.59	59.7	39.34	104.84	71.88	82.23
ENSG00000073737	DHRS9	10170	2	169064789	169096167	1	5.64216	0.0103822	3.5	1.21e-05	3.61	1.77	2.1	25.63	17.24	33.82	4.56	21.23	9.08	168	114.47	105.07
ENSG00000073849	ST6GAL1	6480	3	186930485	187078553	1	0.214246	0.124059	1.55	0.00482	5245.7	24715.1	21619.6	16572.4	46606.2	45844.8	896.64	5452.01	11451.6	11054.2	22257.1	22880.2
ENSG00000074966	TXK	7294	4	48066393	48134256	-1	-0.297845	0.269203	2.9	0.0355	24.24	44.14	28.31	352.37	195.9	115.39	3.99	1.99	0	15.16	9.98	12.18
ENSG00000075568	TMEM131	23505	2	97756333	97995891	-1	-0.239074	0.0309975	0.72	1.81e-09	2611.76	5660.16	5742.01	4133.9	9420.3	10064.6	2627.18	2872.27	7198.1	4266.19	5386.92	10106.9
ENSG00000077009	NMRK2	27231	19	3933103	3942416	1	NA	NA	2.38	0.0137	0.52	1.77	2.1	4.8	10.97	5.97	2.28	1.99	10.59	21.47	6.66	38.07
ENSG00000077585	GPR137B	7107	1	236142505	236221865	1	0.132952	0.673283	0.71	0.000556	335.17	575.55	731.91	459.68	1379.12	1623.39	283.48	281.92	791.38	410.51	423.29	930.43
ENSG00000077782	FGFR1	2260	8	38411138	38468834	-1	1.86521	0.00215904	1.29	0.000269	925.07	2890.11	3130.01	6788.66	8110.14	8343.75	1575.96	2722.36	5698.56	4444.29	3829.54	7755.65
ENSG00000078114	NEBL	10529	10	20779973	21174187	-1	-1.93347	0.581255	2.75	0.0215	0.52	0	0	14.41	4.7	5.97	17.11	12.6	0	33.47	51.91	13.71
ENSG00000078589	P2RY10	27334	X	78945332	78961954	1	0.0860229	0.611601	0.97	0.0148	1090.6	1592.47	1548.75	2100.58	2714.35	2902.6	548.71	569.15	745.99	1040.18	1572.68	1356.82
ENSG00000078902	TOLLIP	54472	11	1274371	1309654	-1	0.456489	0.00755224	0.71	0.00192	570.31	1705.46	1897.93	1131.58	2651.66	3193.06	501.37	788.05	1656.91	994.71	1295.81	1793.86
ENSG00000079950	STX7	8417	6	132445867	132513198	-1	0.128718	0.631662	0.82	0.00374	1681.53	2369.29	2570.07	3080	4002.57	4078.37	1190.96	1511.09	1445.07	2182.67	3247.86	2166.95
ENSG00000080493	SLC4A4	8671	4	71186757	71572087	1	-0.701172	0.761647	2.17	0.000774	7.22	84.74	120.59	145.75	372.99	539.14	18.82	34.49	25.72	72.63	67.89	74.62
ENSG00000080546	SESN1	27244	6	108986437	109094819	-1	-0.37114	0.259799	1.71	2.03e-17	222.76	63.56	48.23	478.9	231.94	246.69	193.93	139.3	55.99	483.78	567.04	205.58
ENSG00000081148	IMPG2	50939	3	101222546	101320560	-1	-1.07639	5.73599e-07	1.26	0.0495	4.64	8.83	3.15	12.81	7.84	19.89	2.85	10.61	7.57	12	17.3	18.27
ENSG00000081237	PTPRC	5788	1	198638671	198757283	1	-0.00897716	0.965411	1.05	2.43e-12	3873.55	1188.17	1129.32	7995.51	2623.45	2437.07	3394.91	4899.45	1544.94	7699.98	8973.53	3073.02
ENSG00000081320	STK17B	9262	2	196133566	196176503	-1	-0.488467	0.0881546	0.78	0.0382	1794.46	2325.15	2362.45	3892.05	4153.02	4671.22	3426.28	4621.51	4295.86	5822.35	7634.46	6211.52
ENSG00000082014	SMARCD3	6604	7	151238764	151277896	-1	0.619311	0.00759695	2.96	0.00842	1.55	8.83	7.34	15.22	57.99	69.63	0.57	0	1.51	0.63	1.33	12.18
ENSG00000082293	COL19A1	1310	6	69866571	70209976	1	0.0203268	0.961116	0.72	0.000263	993.14	880.98	910.17	2202.29	1410.46	1285.18	748.34	1046.09	794.41	1520.8	1494.15	1046.17
ENSG00000084710	EFR3B	22979	2	25042130	25159137	1	0.634822	0.538437	3.48	0.0013	0.52	7.06	3.15	19.22	18.81	31.83	0	0	1.51	4.42	3.99	6.09
ENSG00000085465	OVGP1	5016	1	111414314	111427777	-1	-0.59598	0.00604013	1.56	0.00013	8.25	14.12	14.68	25.63	42.31	33.82	6.84	3.98	15.13	20.21	10.65	54.82
ENSG00000087076	HSD17B14	51171	19	48813017	48836678	-1	-0.348093	0.785219	1.17	0.021	24.24	19.42	37.75	41.64	78.36	67.64	7.41	9.95	22.7	23.37	33.28	30.46
ENSG00000089163	SIRT4	23409	12	120302316	120313249	1	0.646363	0.0753198	1.47	0.00976	8.77	3.53	3.15	8.81	17.24	15.92	4.56	7.3	6.05	16.42	23.29	12.18
ENSG00000089289	IGBP1	3476	X	70133449	70166324	1	0.337559	0.00275328	0.89	0.00428	1004.48	2462.86	2620.4	2495.39	4870.78	4420.55	791.12	1508.44	1773.42	1751.32	2487.14	2218.73
ENSG00000089327	FXYD5	53827	19	35154730	35169883	1	-0.102374	0.552495	0.92	0.00412	1331.92	10245.1	11483	3055.98	23786.6	27832.4	1083.72	1663.66	9490.54	1962.89	2449.2	9464.23
ENSG00000095015	MAP3K1	4214	5	56815574	56896152	1	-0.434702	0.000508341	0.8	0.00149	733.25	692.07	769.66	1080.32	1333.67	1271.26	818.5	1085.89	1112.17	1624.37	1964.02	1775.59
ENSG00000095383	TBC1D2	55357	9	98198999	98255721	-1	0.19658	0.344236	0.81	0.0199	29.91	45.9	70.25	40.84	155.15	137.27	27.95	46.43	90.79	54.31	77.87	91.37
ENSG00000096968	JAK2	3717	9	4984390	5128183	1	-0.491124	0.000156963	1.05	0.00318	221.73	95.34	127.93	872.91	300.9	260.62	483.11	582.41	228.49	811.55	820.62	440.09
ENSG00000099290	WASHC2A	387680	10	50067888	50133506	1	0.109374	0.138476	0.83	0.000104	972	425.48	428.87	2332.02	825.9	688.35	805.38	1073.29	400.99	1619.32	1146.73	691.35
ENSG00000100100	PIK3IP1	113791	22	31281593	31292534	-1	-0.985447	3.70463e-07	1.15	0.0449	43.31	22.95	14.68	65.67	57.99	63.66	93.54	96.18	51.45	164.84	161.73	144.67
ENSG00000100284	TOM1	10043	22	35299275	35347994	1	-0.426931	0.0104188	0.94	0.00616	626.51	1587.18	1743.79	1703.37	3270.7	3246.78	413.53	820.55	1163.62	1089.44	1134.09	1352.25
ENSG00000100290	BIK	638	22	43110748	43129712	1	2.29456	1.8609e-05	4.34	0.000219	4.64	31.78	37.75	290.7	470.15	539.14	1.14	5.31	0	10.1	6.66	38.07
ENSG00000100439	ABHD4	63874	14	22598237	22613215	1	0.618005	4.75246e-07	0.81	0.000667	404.78	1075.18	1138.76	512.53	2339.79	2558.43	234.43	293.86	1050.13	440.83	531.77	1379.66
ENSG00000100721	TCL1A	8115	14	95709967	95714196	-1	0.727704	0.0486647	3.64	0.0118	16.5	10.59	4.19	193.8	169.26	111.41	6.27	1.33	0	0.63	5.32	4.57
ENSG00000102931	ARL2BP	23568	16	57245098	57253635	1	0.455629	3.547e-06	0.71	0.00505	979.73	965.72	980.42	1671.34	1504.49	1665.17	720.96	1108.45	690	1302.28	1892.81	907.59
ENSG00000102984	ZNF821	55565	16	71859680	71895336	-1	-0.738151	8.51339e-07	1.02	1.8e-05	108.8	157.13	114.3	265.88	255.45	214.86	116.36	202.98	119.54	306.94	376.03	246.69
ENSG00000103066	PLA2G15	23659	16	68245304	68261062	1	-0.339706	0.114164	0.86	0.016	233.59	658.53	724.57	394.01	1200.46	1317.01	265.8	505.47	1050.13	645.45	985.67	1466.46
ENSG00000103152	MPG	4350	16	77007	85853	1	0.302504	0.182078	0.84	0.0134	1083.89	2090.34	2292.19	2611.51	3969.66	4709.02	819.07	1192.69	1597.9	1464.59	1621.27	1725.34
ENSG00000103528	SYT17	51760	16	19167971	19268334	1	-0.512	0.159044	1.84	0.00201	7.22	5.3	2.1	19.22	12.54	15.92	7.99	13.93	9.08	36	29.28	47.21
ENSG00000103811	CTSH	1512	15	78921058	78949574	-1	0.367701	0.0537977	0.91	2.78e-10	4936.82	10103.9	10439.6	11258.9	18657.2	18706.8	7106.95	5948.19	7673.23	11068.1	11870	15159.5
ENSG00000103942	HOMER2	9455	15	82836946	82986153	-1	0.896368	0.0278016	1.86	0.026	64.97	47.67	75.5	306.72	236.64	210.88	20.53	15.26	19.67	40.42	35.94	48.73
ENSG00000104043	ATP8B4	79895	15	49858238	50182817	-1	1.4546	0.0404805	1.53	0.00208	7.22	1.77	5.24	33.63	10.97	15.92	14.83	10.61	1.51	27.16	23.96	9.14
ENSG00000104763	ASAH1	427	8	18055992	18084998	-1	-0.454847	3.97155e-05	0.85	0.0246	1970.81	1714.29	1903.17	3783.93	3701.67	3539.23	1061.48	1664.33	1059.21	1963.52	2431.9	1513.67
ENSG00000104894	CD37	951	19	49335171	49343335	1	-0.113115	0.41328	1.2	0.00305	3522.91	36395.6	38185	21818.7	75957.9	81372.4	3898.56	7245.03	28784.8	10542	9752.89	31712.4
ENSG00000105270	CLIP3	25999	19	36014660	36033343	-1	0.378477	0.175088	0.99	0.0159	15.47	52.96	36.7	68.87	95.6	59.68	21.67	25.87	63.55	48.63	23.96	111.16
ENSG00000105327	BBC3	27113	19	47220822	47232766	-1	-0.552701	0.0801765	0.71	0.00219	400.14	194.2	200.28	847.28	454.48	441.66	621.72	536.64	351.05	798.29	695.49	434
ENSG00000105369	CD79A	973	19	41877120	41881372	1	0.450644	0.00469619	0.86	0.024	5002.82	18894.3	19040.1	12742	29912.7	34459.2	4114.73	10285.1	33642.1	13185.1	19935	35074.8
ENSG00000105373	NOP53	29997	19	47745522	47757058	1	-0.183642	0.380596	0.75	0.0246	6066.61	4583.21	5162.15	13201.7	8222.97	8335.79	3944.76	7098.43	3607.37	8370.7	10473.7	3616.66
ENSG00000105492	SIGLEC6	946	19	51519525	51531856	-1	0.33104	0.692295	5.54	0.00188	0	0	3.15	35.24	56.42	71.62	0	0.66	0	0.63	0	7.61
ENSG00000105516	DBP	1628	19	48630030	48637438	-1	0.221113	0.368507	1.01	0.00371	185.12	942.77	856.69	518.14	1600.09	1812.39	167.12	275.29	686.97	390.3	640.25	668.51
ENSG00000105662	CRTC1	23373	19	18683677	18782333	1	-0.255018	0.221153	0.87	0.0384	194.92	764.46	802.16	442.06	1352.47	1545.8	91.83	139.3	591.65	225.47	220.3	551.26
ENSG00000106404	CLDN15	24146	7	101232092	101238820	-1	0.0103795	0.965609	0.75	0.049	234.1	344.27	254.8	703.93	495.23	475.48	313.71	315.75	550.79	551.35	290.18	837.54
ENSG00000106479	ZNF862	643641	7	149838367	149867479	1	-0.0940134	0.64345	1.43	0.00363	260.4	308.96	265.29	870.5	686.42	590.87	94.11	104.81	136.18	259.57	273.54	418.77
ENSG00000107796	ACTA2	59	10	88935074	88991339	-1	0.157092	0.56958	1.89	3.75e-18	393.96	868.62	815.79	1413.47	4010.4	4136.06	249.83	345.6	1030.46	896.18	1233.92	2311.62
ENSG00000107798	LIPA	3988	10	89213569	89414557	-1	0.803918	4.10682e-05	0.77	0.00101	1359.77	1336.48	1204.82	1487.15	2120.39	2222.21	899.49	1515.07	1392.11	2174.46	2957.68	2157.81
ENSG00000108309	RUNDC3A	10900	17	44308413	44318671	1	-0.520388	0.576965	3.77	0.00416	0	0	1.05	2.4	20.37	3.98	0.57	0.66	0	4.42	3.33	7.61
ENSG00000108823	SGCA	6442	17	50164214	50175931	1	-0.475242	0.65175	0.98	0.0103	7.22	35.31	25.17	18.42	67.39	61.67	9.13	13.93	24.21	25.26	15.97	35.02
ENSG00000109458	GAB1	2549	4	143336762	143474568	1	0.311438	0.307545	0.77	0.00278	651.26	796.24	936.38	957.8	1625.16	1551.77	535.59	850.41	1463.23	1162.07	1562.03	1937.01
ENSG00000109756	RAPGEF2	9693	4	159104178	159360169	1	-0.00831022	0.983879	0.71	0.00271	1215.9	1769.02	1805.65	3603.75	2958.83	2568.38	1954.13	2654.03	2298.49	3605.58	3391.61	3127.84
ENSG00000110429	FBXO3	26273	11	33740939	33774543	-1	-0.55148	0.000341464	1.19	6.6e-08	640.95	418.42	396.36	1627.29	960.68	891.27	715.83	948.58	652.17	1659.11	2047.88	1426.87
ENSG00000111664	GNB3	2784	12	6839954	6847393	1	-0.0391937	0.985356	1.34	0.0386	2.58	30.01	20.97	20.82	17.24	27.85	5.7	4.64	6.05	14.53	22.63	38.07
ENSG00000111679	PTPN6	5777	12	6946468	6961316	1	0.0537603	0.886348	0.79	0.0215	6939.09	19323.3	18307.1	26314.5	36345.9	32979.1	9929.77	20531.8	30388.8	23434	24304.3	33612.9
ENSG00000111732	AICDA	57379	12	8602166	8612871	-1	1.34444	0.379678	1.84	0.00126	618.26	310.73	387.97	2533.83	1755.24	1919.82	981.63	2653.37	1293.75	5128.9	9186.51	2756.28
ENSG00000111816	FRK	2444	6	115931149	116060758	-1	1.48857	0.0265872	1.68	5.39e-07	267.62	164.19	171.97	926.56	684.86	654.53	225.3	280.59	478.16	674.51	973.03	1183.22
ENSG00000111913	RIPOR2	9750	6	24804282	25042018	-1	0.0387035	0.903298	0.94	0.00032	746.14	1408.86	1398.8	2287.18	3054.43	3083.64	1635.85	1590.7	1951.98	2114.46	3220.57	2970.99
ENSG00000112182	BACH2	60468	6	89926529	90296908	-1	-0.298191	0.188551	3.13	0.00199	0.52	0	1.05	4	4.7	11.94	0	1.33	4.54	11.37	7.32	16.75
ENSG00000112214	FHL5	9457	6	96562548	96616636	1	1.09588	NA	4.66	0.0262	1.03	0	0	24.02	4.7	15.92	0	0	0	1.89	0.67	0
ENSG00000112245	PTP4A1	7803	6	63521748	63583587	1	-0.215344	0.389497	0.8	7.21e-07	4428.39	4459.63	4240.45	8178.9	8197.9	9093.77	3372.67	4498.13	6273.56	6279.6	6998.2	8581.01
ENSG00000112294	ALDH5A1	7915	6	24494852	24537207	1	0.308931	0.133066	1.2	8.38e-05	958.59	1479.48	1393.56	2547.45	3502.64	3628.75	501.94	920.06	1060.72	1492.38	1497.47	1758.84
ENSG00000112303	VNN2	8875	6	132743870	132763459	-1	-0.217356	0.363696	1.38	3.44e-05	213.99	75.92	53.48	409.23	139.48	151.2	70.73	106.13	78.68	294.94	450.57	179.69
ENSG00000112343	TRIM38	10475	6	25962802	25991226	1	-0.195697	0.0864551	0.84	0.00159	1509.3	1276.45	1278.22	3232.96	2194.05	2407.23	1594.79	2564.48	2174.41	3567.05	3631.21	3627.32
ENSG00000112406	HECA	51696	6	139135112	139180802	1	-0.47655	0.012123	0.77	0.0257	263.5	451.97	436.21	595.82	777.32	937.03	426.65	618.24	824.67	764.82	1048.9	986.78
ENSG00000112419	PHACTR2	9749	6	143536845	143831185	1	-0.00744127	0.984645	1.45	0.0304	11.34	14.12	29.36	85.69	67.39	133.29	34.22	67	98.36	145.26	94.51	162.94
ENSG00000113269	RNF130	55819	5	179911651	180072118	-1	0.505206	0.0295378	2.56	0.0111	2.06	3.53	2.1	11.21	45.45	53.72	1.14	3.98	1.51	3.79	3.99	3.05
ENSG00000113441	LNPEP	4012	5	96935394	97037515	1	0.0687296	0.67709	0.87	2.45e-08	2488.01	3073.72	3160.42	5236.64	5303.32	5148.69	2657.98	3029.49	2974.87	4637.55	7045.45	4472.48
ENSG00000113448	PDE4D	5144	5	58969038	60522120	-1	-0.834242	0.15663	1.53	0.000944	62.39	37.08	44.04	171.38	183.36	210.88	92.97	117.41	158.88	237.47	300.83	379.18
ENSG00000113732	ATP6V0E1	8992	5	172983757	173035445	1	0.920785	3.92149e-06	0.75	0.0225	1823.33	1341.77	1417.68	3344.28	2308.45	2102.85	1229.17	1551.56	739.94	2038.05	2903.1	1090.33
ENSG00000113742	CPEB4	80315	5	173888280	173961976	1	-0.254126	0.2324	0.76	0.000407	1342.23	1232.31	1325.4	2157.44	1687.85	2037.19	857.85	898.17	1502.57	1757.63	1613.94	2768.46
ENSG00000114248	LRRC31	79782	3	169839179	169869930	-1	1.15235	0.863919	3.13	0.011	9.8	0	7.34	128.13	29.78	25.86	0.57	5.97	0	12	30.62	1.52
ENSG00000114626	ABTB1	80325	3	127672935	127680920	1	-0.218361	0.147	1.43	0.00188	136.13	158.89	118.49	771.2	286.79	304.39	57.61	189.05	193.68	422.51	216.97	324.36
ENSG00000114796	KLHL24	54800	3	183635568	183684477	1	-0.843793	1.26338e-05	2.16	5.44e-12	172.74	321.32	306.18	1097.14	1311.73	1203.62	102.1	232.17	198.22	698.51	905.14	581.71
ENSG00000115112	TFCP2L1	29842	2	121216587	121285207	-1	-1.05589	0.277175	3.29	0.00597	0	0	1.05	4.8	10.97	11.94	0.57	0.66	1.51	4.42	1.33	6.09
ENSG00000116138	DNAJC16	23341	1	15526813	15592379	1	0.245557	0.0562198	0.84	0.000163	409.43	1108.73	958.4	780.01	1723.89	1593.55	348.5	377.44	703.62	585.46	919.78	1100.99
ENSG00000116209	TMEM59	9528	1	54026681	54053504	-1	0.173061	0.0489201	0.71	8.7e-05	1337.08	1018.69	1025.51	2633.94	1592.25	1472.19	1337.54	1885.22	835.26	2247.09	3242.53	1265.45
ENSG00000116704	SLC35D1	23169	1	66999332	67054099	-1	0.68668	1.34052e-06	0.93	0.0218	685.81	1006.33	1037.04	1079.52	1640.83	1856.16	840.17	1326.69	1861.19	2058.25	2927.06	3182.66
ENSG00000116954	RRAGC	64121	1	38838198	38859823	-1	0.151444	0.521683	0.71	0.0017	368.17	74.15	108	622.25	189.63	119.37	302.87	432.5	68.09	505.88	604.98	127.92
ENSG00000116985	BMP8B	656	1	39757182	39788861	-1	0.0471862	0.883268	1.1	3.02e-07	488.32	1218.19	1285.56	1525.59	2598.38	2361.47	668.49	1058.69	1317.96	1895.94	1849.55	2401.46
ENSG00000116990	MYCL	4610	1	39895426	39902256	-1	1.19099	0.162966	1.75	0.0418	30.94	337.21	401.61	241.85	747.54	966.87	14.26	23.22	51.45	35.37	60.56	103.55
ENSG00000117009	KMO	8564	1	241532134	241595642	1	0.976196	2.38777e-05	1.53	0.0409	31.45	54.73	45.09	217.83	134.78	181.04	222.45	334.32	160.39	661.24	839.25	421.82
ENSG00000117360	PRPF3	9129	1	150321476	150353195	1	-0.194746	0.107378	0.99	5.01e-08	1271.07	1172.29	1179.65	3827.18	2704.95	2311.74	1566.84	1500.48	1376.98	2552.14	2086.48	2497.4
ENSG00000117984	CTSD	1509	11	1752752	1764573	-1	0.207927	0.519348	0.99	9.87e-06	504.3	1624.25	1697.65	1200.45	2845.99	3933.14	529.88	780.09	1886.91	1229.65	1673.84	2297.91
ENSG00000118308	LRMP	4033	12	25004342	25108334	1	-0.525728	0.0038607	1.35	0.000641	4204.08	3225.55	3137.35	16943.2	8055.29	6873.54	3893.99	13254.2	5168.95	25537.1	19111.1	11019
ENSG00000118514	ALDH8A1	64577	6	134917390	134950122	-1	-0.133599	0.745849	1.58	0.0117	6.19	1.77	2.1	24.83	6.27	9.95	5.7	3.98	4.54	11.37	14.64	6.09
ENSG00000118690	ARMC2	84071	6	108848416	108974472	1	0.0324764	0.93148	2.01	0.00777	5.16	14.12	27.26	20.02	39.18	45.76	1.14	2.65	4.54	32.21	21.96	12.18
ENSG00000118855	MFSD1	64747	3	158732198	158829719	1	0.512279	0.00037106	0.93	2.32e-05	705.92	628.51	615.52	1798.67	1202.02	1291.15	596.05	833.16	500.86	1150.07	1259.21	741.61
ENSG00000118922	KLF12	11278	13	73686089	73995056	-1	-0.564074	0.000268643	0.89	1.08e-19	666.22	1242.91	1202.72	1361.42	2560.77	2339.59	669.63	689.21	1307.37	1132.39	1291.16	1984.22
ENSG00000119729	RHOQ	23433	2	46541806	46583121	1	-0.164066	0.200343	1.13	6.68e-06	957.04	245.4	231.74	2675.58	407.47	407.84	873.25	1231.83	363.16	2310.25	2921.07	726.38
ENSG00000119801	YPEL5	51646	2	30146941	30160533	1	-0.264801	0.431212	1.48	1.51e-07	364.56	303.66	294.65	1560.02	771.05	746.04	212.75	536.64	276.91	862.08	1204.64	574.1
ENSG00000119899	SLC17A5	26503	6	73593379	73654155	-1	-0.0620597	0.737972	0.73	9.37e-06	159.34	194.2	265.29	345.96	358.88	334.23	167.12	196.35	186.12	305.68	296.83	287.81
ENSG00000120280	CXorf21	80231	X	30558824	30577844	-1	0.769727	0.000118003	0.94	0.0178	778.63	395.47	448.79	2119	730.3	722.17	488.82	736.97	217.89	968.81	1331.09	310.65
ENSG00000121064	SCPEP1	59342	17	56978105	57006768	1	-0.982254	3.90475e-07	1.26	4.69e-07	791.01	566.72	498.07	2269.56	1260.01	1183.72	743.21	1556.87	700.59	2776.97	3294.44	1286.77
ENSG00000121104	FAM117A	81558	17	49710332	49789180	-1	0.719941	3.66431e-05	0.81	0.000215	662.61	2499.93	2550.14	1313.37	4399.06	4472.28	507.64	930.01	3512.04	1346.49	1606.62	4064.37
ENSG00000121797	CCRL2	9034	3	46407163	46412997	1	0.342103	0.636687	1.9	0.00462	5.67	0	3.15	22.42	4.7	17.91	5.7	5.97	10.59	24.63	16.64	30.46
ENSG00000122188	LAX1	54900	1	203765176	203776233	1	0.153631	0.359388	1.48	0.0371	166.55	252.47	236.98	913.75	493.66	362.08	42.21	88.89	81.71	181.26	193.01	176.65
ENSG00000122224	LY9	4063	1	160796074	160828261	1	0.168162	0.727237	1.33	0.00048	368.69	2099.17	2089.82	2426.52	4682.72	4516.05	313.71	695.85	1861.19	1081.86	996.99	2530.9
ENSG00000122367	LDB3	11155	10	86668449	86736068	1	-0.0732015	0.880977	1.2	0.0184	3.09	10.59	15.73	9.61	17.24	23.87	3.99	2.65	7.57	10.1	9.98	21.32
ENSG00000122877	EGR2	1959	10	62811996	62919900	-1	0.139177	0.860838	2.04	1.52e-05	408.91	979.85	981.47	2807.72	5836.16	7124.21	185.37	984.4	3129.21	2194.04	2315.43	5716.61
ENSG00000122986	HVCN1	84329	12	110627841	110704950	-1	0.0132739	0.96601	1.28	0.0273	1878.51	8327.82	8388.63	4157.92	17901.8	17940.8	438.62	789.38	2629.87	1825.21	2441.88	6044.01
ENSG00000123453	SARDH	1757	9	133663560	133739955	-1	-5.95152	0.297398	1.96	0.0204	2.06	0	2.1	10.41	12.54	5.97	5.13	13.27	6.05	23.37	37.27	18.27
ENSG00000123561	SERPINA7	6906	X	106032442	106038738	-1	NA	NA	4.91	0.0058	0	1.77	0	4.8	23.51	31.83	0	0	0	0.63	2.66	0
ENSG00000123933	MXD4	10608	4	2247432	2262294	-1	-0.00583562	0.983859	1.88	1.17e-05	479.55	685.01	844.11	2770.88	2195.61	2447.02	161.42	447.76	484.21	1151.97	1311.12	1014.19
ENSG00000124201	ZNFX1	57169	20	49237946	49278426	-1	-0.228235	0.207447	0.72	0.00025	1360.28	3887.61	4186.97	3409.94	6651.1	6994.9	1383.75	2061.67	3981.12	2528.14	2662.18	4729.83
ENSG00000124493	GRM4	2914	6	34018645	34155622	-1	-3.1052	NA	2.62	0.022	5.67	5.3	0	26.43	28.21	31.83	2.28	0.66	1.51	3.16	2	15.23
ENSG00000124615	MOCS1	4337	6	39899578	39934551	-1	2.29138	0.48553	1.16	0.000129	71.16	141.24	121.64	222.63	246.05	248.68	48.48	84.24	170.99	134.52	255.57	214.72
ENSG00000124772	CPNE5	57699	6	36740775	36840002	-1	0.390195	0.377441	2.16	0.0413	21.14	363.69	315.62	512.53	835.3	883.31	34.79	516.08	1774.94	1567.53	2476.49	4428.32
ENSG00000125245	GPR18	2841	13	99254714	99261744	-1	0.214119	0.524103	1.53	0.00734	83.54	397.24	384.83	825.66	926.2	1167.81	135.18	704.47	594.67	1166.49	1403.63	1015.71
ENSG00000125449	ARMC7	79637	17	75109952	75130265	1	0.29695	0.0536259	0.79	0.0172	277.42	845.67	979.37	639.87	1112.7	1412.51	302.87	535.98	1389.08	946.71	858.55	1844.12
ENSG00000125812	GZF1	64412	20	23362182	23373063	1	-0.51914	0.00628342	0.72	0.00609	408.91	383.11	331.35	956.19	714.63	777.87	451.17	471.64	367.7	529.25	551.74	427.91
ENSG00000125827	TMX4	56255	20	7977348	8019829	-1	0.372665	0.0378128	0.86	0.024	1150.41	997.5	932.19	2008.49	1468.44	1665.17	1332.98	2360.84	1662.96	3443.27	4573.62	2587.25
ENSG00000125910	S1PR4	8698	19	3172346	3180332	1	0.139994	0.745365	0.93	0.00521	667.77	1364.72	1530.92	1824.3	2726.89	3298.5	795.68	1129.67	1059.21	1339.54	2036.57	1152.76
ENSG00000126246	IGFLR1	79713	19	35738801	35742453	-1	-0.090689	0.672829	1.06	0.0452	51.56	65.32	47.19	149.76	147.31	127.32	109.51	138.64	181.58	317.04	249.58	255.83
ENSG00000126821	SGPP1	81537	14	63684214	63728039	-1	-0.201489	0.309011	1.05	2.38e-05	2200.27	4923.95	5098.19	5737.16	9967.24	10460.5	1952.42	3124.34	4023.49	4438.61	6710.02	5524.74
ENSG00000126860	EVI2A	2123	17	31317560	31321884	-1	0.999885	0.000168303	1.43	5.44e-07	239.26	86.51	95.42	1181.23	282.09	314.33	329.68	585.73	128.62	846.92	1204.64	202.53
ENSG00000127334	DYRK2	8445	12	67648338	67665406	1	-0.410438	0.0377467	0.82	0.0361	340.84	263.06	185.6	478.9	285.23	314.33	303.44	542.61	332.9	925.24	895.82	647.19
ENSG00000127528	KLF2	10365	19	16324817	16327874	1	-0.734658	0.0256063	2.16	0.000746	183.06	1359.43	1298.14	1873.15	3714.21	5524.7	49.62	334.32	626.45	621.46	1179.34	854.29
ENSG00000127946	HIP1	3092	7	75533300	75738962	-1	0.493688	0.287651	0.84	0.00147	199.56	511.99	514.85	365.18	968.51	982.79	151.72	167.83	340.46	262.73	310.14	479.68
ENSG00000127947	PTPN12	5782	7	77537275	77640071	1	-0.466069	0.000267187	1.07	0.00106	542.98	127.12	165.68	1186.03	374.56	308.36	297.17	333	133.16	616.4	447.91	304.56
ENSG00000128656	CHN1	1123	2	174799363	175005369	-1	0.252512	0.728033	1.92	0.0352	1.55	0	0	12.01	14.1	13.93	9.13	8.62	3.03	16.42	13.31	6.09
ENSG00000129667	RHBDF2	79651	17	76470891	76501790	-1	-0.120629	0.726956	1.08	2.5e-05	676.02	2868.92	2799.7	3107.23	5906.69	5663.96	902.91	1337.96	3790.47	2084.15	2414.59	4579.08
ENSG00000130287	NCAN	1463	19	19211973	19252233	1	0.99362	NA	2.92	0.0272	1.03	0	0	1.6	6.27	1.99	1.14	2.65	0	5.05	8.65	16.75
ENSG00000130477	UNC13A	23025	19	17601328	17688365	-1	-3.54233	NA	1.41	0.00269	67.03	14.12	12.58	98.5	68.96	53.72	37.65	21.89	25.72	73.26	61.23	94.41
ENSG00000130518	KIAA1683	80726	19	18257097	18274509	-1	0.0337792	0.942006	2.63	0.00156	4.13	15.89	8.39	30.43	105	107.43	2.28	0	13.62	3.79	3.33	38.07
ENSG00000130751	NPAS1	4861	19	47019820	47045775	1	-0.985493	0.383838	2.32	2.5e-06	3.61	26.48	20.97	60.86	81.49	79.58	8.56	25.21	34.8	106.1	85.86	132.48
ENSG00000131171	SH3BGRL	6451	X	81201943	81298547	1	0.432243	0.0012112	0.84	0.00048	2313.2	4145.37	4357.89	4991.59	7011.55	8035.38	1703.16	2834.46	3338.03	3422.43	4925.03	4545.57
ENSG00000131242	RAB11FIP4	84440	17	31391624	31538217	1	-0.257233	0.0698613	0.98	5.81e-05	420.77	190.67	227.54	526.15	456.05	453.59	180.24	230.84	234.54	509.67	495.16	473.59
ENSG00000131370	SH3BP5	9467	3	15254853	15341368	-1	-0.0641069	0.677249	1.41	0.00959	1841.38	1204.06	1408.24	5910.14	2795.84	2731.51	544.71	1257.7	369.21	2446.66	3436.87	989.82
ENSG00000131398	KCNC3	3748	19	50311937	50333515	-1	-0.312644	0.406935	1.34	0.0107	36.61	45.9	46.14	97.7	128.51	125.34	9.13	13.27	68.09	39.79	25.29	120.3
ENSG00000131401	NAPSB	256236	19	50333796	50344767	-1	0.872637	0.00013775	1.21	0.00358	820.4	1904.96	2104.5	4205.17	3523.01	3698.38	385.01	1124.37	2348.42	1816.37	1843.56	2920.74
ENSG00000131507	NDFIP1	80762	5	142108505	142154443	1	0.333287	0.00211418	0.93	0.000227	407.36	549.07	547.36	1156.4	821.2	929.07	358.2	616.91	464.54	959.34	1203.3	589.33
ENSG00000132376	INPP5K	51763	17	1494571	1516888	-1	-0.270111	0.0391969	0.75	0.0116	387.77	1279.98	1455.43	994.63	2352.33	2447.02	374.17	579.1	1059.21	662.51	779.35	1117.74
ENSG00000132464	ENAM	10117	4	70628744	70686816	1	-1.12702	0.343727	1.13	0.00237	211.42	508.46	681.58	611.84	1075.08	1090.22	106.09	269.32	470.59	374.52	704.15	595.42
ENSG00000132465	JCHAIN	3512	4	70655541	70681817	-1	-0.0203087	0.987315	1.7	9.78e-05	12490.6	37700.3	34473.1	49992.8	94207.7	90760.6	4700.51	8074.87	15456.9	19642.8	33892.2	39530.5
ENSG00000133401	PDZD2	23037	5	31639410	32110931	1	-0.222752	0.627579	0.71	0.0472	242.35	1437.11	1345.33	531.75	2143.9	1784.53	367.9	523.38	1333.09	656.19	1148.73	1423.82
ENSG00000133789	SWAP70	23075	11	9664077	9752991	1	-0.30693	0.0247002	0.84	0.00162	2821.63	2182.15	2399.15	6042.28	3781.6	3758.07	2828.52	3534.29	1193.88	5169.32	6278.74	2127.36
ENSG00000133812	SBF2	81846	11	9778667	10294207	-1	0.0973658	0.703688	0.98	0.00794	36.1	67.09	79.69	67.27	159.85	119.37	39.36	70.98	127.11	118.73	145.75	185.78
ENSG00000133874	RNF122	79845	8	33547755	33567125	-1	-0.19446	0.53442	0.98	0.0149	79.41	155.36	176.16	194.6	402.76	397.89	36.5	114.76	393.42	164.84	151.74	470.55
ENSG00000134061	CD180	4064	5	67179613	67196799	-1	0.959695	0.00193373	3.2	5.74e-09	123.24	676.18	674.24	6164.81	6149.6	7126.2	129.48	717.07	874.61	1877.63	3661.16	2311.62
ENSG00000134109	EDEM1	9695	3	5187646	5219957	1	0.285642	0.0970438	0.83	0.00659	3957.6	6011.49	5702.17	9623.6	11482.7	10788.8	7534.17	8403.23	10304.6	12226.4	15069.2	15363.6
ENSG00000134121	CHL1	10752	3	196596	409417	1	0.469787	0.831721	1.3	0.00305	714.69	2475.22	2384.47	5828.46	4475.86	3583	1372.34	3576.74	2546.65	5982.14	7661.75	5035.92
ENSG00000134216	CHIA	27159	1	111290862	111320566	1	-4.30335	0.0727011	5.39	0.000207	0	15.89	16.78	161.77	264.85	352.13	0	1.33	3.03	1.26	2	4.57
ENSG00000134256	CD101	9398	1	117001750	117036476	1	0.621167	0.373402	1.96	4.84e-15	370.75	925.12	746.59	1857.93	3687.57	3754.09	497.94	784.73	1137.9	1909.84	3090.79	2771.51
ENSG00000134324	LPIN1	23175	2	11677595	11827409	1	0.791651	0.0332588	0.72	0.0487	2234.31	2102.7	1982.86	4516.69	4657.65	4344.95	3578.57	4420.52	4760.4	5762.99	5265.79	6825.21
ENSG00000134955	SLC37A2	219855	11	125063067	125090312	1	0.696564	0.0912221	1.03	0.0238	1119.47	5285.88	5217.73	5425.64	8244.91	8773.47	1036.95	1957.52	2563.29	2596.98	2951.02	3284.69
ENSG00000135048	TMEM2	23670	9	71683366	71816690	-1	-0.9408	0.00643438	1.55	0.00268	291.86	361.93	426.77	1040.28	1459.04	1285.18	399.84	1345.92	891.25	2238.25	3234.55	1761.89
ENSG00000135205	CCDC146	57639	7	77122434	77329533	1	-0.237254	0.272283	1.59	0.0424	13.41	3.53	2.1	51.25	4.7	3.98	29.66	33.83	9.08	77.68	78.53	41.12
ENSG00000135318	NT5E	4907	6	85449584	85495791	1	-0.4842	0.642185	2.19	0.0168	776.05	2941.31	3232.77	5322.33	9740	10488.4	103.81	304.47	320.79	892.39	1426.26	861.91
ENSG00000135407	AVIL	10677	12	57797376	57818704	-1	0.255557	0.39341	1.8	0.00517	11.86	8.83	5.24	64.07	17.24	23.87	31.94	35.16	21.18	108.63	71.21	97.46
ENSG00000135835	KIAA1614	57710	1	180913154	180951614	1	0.523626	0.0465147	0.95	0.0272	33	104.16	110.1	218.63	169.26	224.81	62.74	121.39	104.41	121.89	158.4	118.78
ENSG00000136158	SPRY2	10253	13	80335976	80340951	-1	0.25082	0.714675	1.07	0.000465	734.28	967.49	825.23	1603.27	2078.08	2250.07	776.86	1087.22	2023.09	1865	2479.15	2986.22
ENSG00000136161	RCBTB2	1102	13	48488959	48533256	-1	0.683564	0.00602066	0.93	0.0251	261.43	294.84	343.93	570.99	482.69	409.83	109.51	409.28	223.95	627.77	775.36	333.49
ENSG00000136169	SETDB2	83852	13	49444374	49495003	1	0.576189	0.000179772	0.99	0.00976	213.48	153.6	175.11	511.73	396.5	415.79	362.19	607.62	332.9	841.87	993.66	510.14
ENSG00000136205	TNS3	64759	7	47275154	47582558	-1	0.228387	0.713084	2.34	0.00249	4.64	5.3	13.63	25.63	78.36	109.42	34.79	16.58	52.96	123.79	76.54	268.01
ENSG00000136573	BLK	640	8	11494001	11564604	1	-0.606771	0.000283654	0.81	0.00394	1534.57	2462.86	2305.82	4810.6	3910.1	4621.49	1270.24	2285.88	3232.11	3050.44	2696.79	3302.96
ENSG00000136888	ATP6V1G1	9550	9	114587746	114598373	1	-0.093945	0.505425	0.85	0.000411	704.89	580.85	536.87	1522.38	1018.66	966.87	686.17	940.62	370.72	1229.65	1653.88	557.35
ENSG00000137161	CNPY3	10695	6	42929192	42939287	1	0.227186	0.0365745	1.09	3.25e-05	1601.61	3216.72	3272.61	5851.68	7862.52	8063.23	1977.51	3432.8	4176.32	4550.39	5790.9	4885.16
ENSG00000137171	KLC4	89953	6	43040777	43075099	1	-0.256659	0.00158785	0.89	0.00196	207.29	155.36	140.51	609.43	258.58	222.82	147.16	215.59	169.47	376.41	260.23	239.08
ENSG00000137393	RNF144B	255488	6	18387350	18468874	1	0.510186	0.218346	2.84	0.00287	7.73	12.36	23.07	77.68	141.05	165.12	50.19	129.35	140.72	550.09	1034.92	703.54
ENSG00000137414	FAM8A1	51439	6	17600355	17611719	1	-0.247464	0.0589129	0.71	0.0486	277.93	174.78	158.34	520.54	242.91	270.56	107.8	217.58	170.99	298.73	356.07	173.6
ENSG00000137478	FCHSD2	9873	11	72836745	73142261	-1	-0.619266	3.64257e-06	0.71	0.00279	1586.14	3271.45	3198.16	3370.7	5010.26	5176.54	1929.6	2816.55	4869.35	3872.73	4344.01	6301.37
ENSG00000137502	RAB30	27314	11	82973133	83071923	-1	0.111471	0.555176	1.32	1.17e-09	1426.8	1136.98	1302.33	3701.45	2596.81	2669.84	801.39	1759.18	1254.41	3421.79	4309.4	2756.28
ENSG00000137642	SORL1	6653	11	121452203	121633693	1	-1.82507	0.00136886	0.95	2.95e-06	8757.26	12722.1	12664.7	10340.4	27040.1	23503.3	8002.45	9078.51	12914.8	16200.8	22928	24305.5
ENSG00000137648	TMPRSS4	56649	11	118077012	118121890	1	-2.68783	0.0473085	3.33	0.00237	0.52	14.12	17.83	46.45	94.03	79.58	0.57	1.99	1.51	10.1	10.65	1.52
ENSG00000137968	SLC44A5	204962	1	75202131	75611116	-1	-1.21132	0.473005	1.13	0.0249	460.47	187.14	204.47	926.56	376.12	358.1	135.75	143.95	92.3	409.88	349.41	280.2
ENSG00000138311	ZNF365	22891	10	62374192	62672011	1	-0.243562	0.770784	1.81	0.0486	2.06	3.53	5.24	8.81	9.4	5.97	0.57	0.66	1.51	7.58	2.66	7.61
ENSG00000138468	SENP7	57337	3	101324205	101513241	-1	-0.353277	5.82813e-05	0.77	0.00596	546.07	305.43	303.04	922.56	711.5	672.43	403.83	433.16	266.32	538.09	568.37	374.61
ENSG00000138593	SECISBP2L	9728	15	48988476	49046563	-1	-0.712725	0.000697493	1.04	1.74e-05	805.44	794.47	783.29	1740.21	1310.16	1374.71	1148.18	1377.76	841.32	2521.19	3504.76	1707.06
ENSG00000138764	CCNG2	901	4	77157151	77433388	1	-0.186949	0.452411	1.27	1.14e-09	271.23	194.2	175.11	918.55	362.02	427.73	424.36	323.71	124.08	725.03	1012.96	296.95
ENSG00000138823	MTTP	4547	4	99563761	99623999	1	-2.54479	0.527403	0.84	0.0241	245.96	120.05	156.24	436.45	162.99	137.27	102.67	218.24	99.87	400.41	567.71	175.12
ENSG00000139173	TMEM117	84216	12	43835967	44389762	1	-0.130535	0.527546	0.82	0.0042	95.4	65.32	71.3	121.73	147.31	173.08	91.83	113.43	137.7	165.47	206.98	205.58
ENSG00000139174	PRICKLE1	144165	12	42456757	42590355	-1	0.869091	0.0060176	1.19	0.000431	182.02	125.35	115.34	259.47	365.15	385.95	69.59	169.82	251.18	311.36	370.71	388.32
ENSG00000139291	TMEM19	55266	12	71686087	71705046	1	0.0580656	0.805972	0.84	9.43e-05	820.4	665.59	611.32	1379.83	1263.14	1472.19	1068.89	1134.32	903.36	1519.53	2372.67	1247.18
ENSG00000139597	N4BP2L1	90634	13	32400723	32428311	-1	-0.110234	0.458307	0.77	0.015	337.75	368.99	285.21	542.96	514.03	453.59	220.17	188.39	160.39	356.2	433.27	350.25
ENSG00000139926	FRMD6	122786	14	51489100	51730727	1	1.40771	0.370492	1.94	0.00745	8.25	1.77	4.19	16.02	17.24	15.92	5.7	15.92	16.64	40.42	47.25	62.44
ENSG00000140323	DISP2	85455	15	40358235	40378639	1	0.614202	0.0639474	1.96	0.0221	1.03	21.19	17.83	10.41	50.15	109.42	0.57	3.32	7.57	4.42	5.99	7.61
ENSG00000140678	ITGAX	3687	16	31355134	31382997	1	-1.35264	7.998e-06	2.42	0.0224	15.47	8.83	11.53	370.79	95.6	83.56	10.84	98.84	170.99	322.73	95.84	689.83
ENSG00000140795	MYLK3	91807	16	46703369	46790407	-1	-0.218723	0.923389	1.63	0.00734	5.16	12.36	9.44	4.8	37.61	23.87	5.13	6.63	16.64	29.68	32.61	27.41
ENSG00000140941	MAP1LC3B	81631	16	87383995	87404779	1	-0.113248	0.670468	0.98	0.0012	700.25	1470.65	1373.64	1443.9	2446.36	2616.12	322.27	828.52	1116.71	1201.86	1589.99	1633.97
ENSG00000140968	IRF8	3394	16	85898803	85922609	1	-0.71216	7.97188e-07	0.75	4.86e-06	1813.02	3117.86	2844.79	3410.75	4710.93	4191.77	1387.17	1904.46	2474.02	2928.55	3476.8	3555.75
ENSG00000141012	GALNS	2588	16	88813734	88856970	-1	-0.249219	0.20151	0.97	0.00187	63.42	174.78	151	177.78	333.81	372.03	67.31	57.71	124.08	111.79	68.55	207.1
ENSG00000141429	GALNT1	2589	18	35581117	35711834	1	0.391874	0.00135359	1.26	6.49e-08	1623.78	81.21	84.93	2283.97	260.15	272.55	1070.04	1296.17	68.09	2205.41	3178.64	204.06
ENSG00000141933	TPGS1	91978	19	507497	519654	1	-0.0545417	0.88592	0.97	0.00101	242.87	74.15	75.5	566.99	117.54	206.9	201.92	284.57	59.01	448.41	455.9	71.57
ENSG00000142875	PRKACB	5567	1	84078062	84238498	1	1.24671	0.000167187	0.98	0.0142	180.48	266.59	219.15	322.74	264.85	364.07	130.62	250.74	115	471.14	700.15	243.65
ENSG00000143013	LMO4	8543	1	87328468	87348923	1	0.287576	0.070844	1.02	1.76e-07	793.58	679.71	635.44	1451.11	1383.82	1872.07	757.47	1169.47	915.46	1851.1	1904.79	1525.85
ENSG00000143164	DCAF6	55827	1	167935783	168075843	1	0.155837	0.147982	0.71	0.00057	1511.88	1567.76	1555.04	2432.93	2317.85	2488.8	1263.39	1997.32	1251.38	2583.71	3477.47	1777.11
ENSG00000143194	MAEL	84944	1	166975582	167022214	1	-0.343426	NA	2.32	0.000407	1.55	3.53	7.34	24.02	31.34	43.77	3.99	4.64	4.54	10.1	14.64	7.61
ENSG00000143297	FCRL5	83416	1	157513377	157552520	-1	-1.01916	0.00103007	1.75	0.00249	1393.8	4931.01	4114.62	13421.1	18263.9	17035.6	641.11	5497.12	12525.9	9589.61	9159.89	21864.4
ENSG00000143341	HMCN1	83872	1	185734551	186190949	1	NA	NA	2.1	0.042	1.03	0	0	28.83	4.7	5.97	5.7	3.32	4.54	10.1	6.66	6.09
ENSG00000143353	LYPLAL1	127018	1	219173844	219212865	1	-0.0792514	0.712502	1.5	3.09e-09	403.75	363.69	348.13	1421.48	1098.59	1074.3	532.74	933.99	479.67	1697	2363.35	1090.33
ENSG00000143437	ARNT	405	1	150809705	150876768	-1	-0.208053	0.21405	0.89	1.07e-06	997.78	2748.87	2630.88	2334.43	4917.8	4740.85	1062.62	1495.17	2949.15	2125.83	3057.51	3953.2
ENSG00000143772	ITPKB	3707	1	226631690	226739323	-1	0.30529	0.14115	0.81	0.000199	437.79	439.61	457.18	701.53	807.1	1110.11	513.91	571.14	467.57	725.66	1086.83	625.87
ENSG00000143845	ETNK2	55224	1	204131062	204152003	-1	0.704466	0.548177	3.46	0.0039	0	0	1.05	5.61	4.7	5.97	0	1.33	3.03	5.05	4.66	28.93
ENSG00000144218	AFF3	3899	2	99545419	100142739	-1	-0.408866	0.00920405	3.92	4.43e-05	0	7.06	1.05	11.21	59.55	57.69	0	6.63	9.08	51.79	77.2	57.87
ENSG00000144355	DLX1	1745	2	172084740	172089677	1	0.151823	0.967151	2.8	0.0123	0.52	0	0	11.21	7.84	7.96	1.71	1.33	1.51	3.16	2.66	6.09
ENSG00000144815	NXPE3	91775	3	101779202	101827392	1	0.11304	0.608071	1.42	9.04e-06	268.14	218.92	186.65	618.24	575.15	604.79	410.1	589.71	284.47	1002.92	1672.51	711.15
ENSG00000144821	MYH15	22989	3	108380369	108529322	-1	0.489488	0.806911	1.27	0.014	22.69	1.77	8.39	40.84	20.37	9.95	15.97	33.83	12.11	65.05	91.85	13.71
ENSG00000144837	PLA1A	51365	3	119597842	119629811	1	-0.252725	0.872567	0.77	3.57e-05	1156.08	2268.65	2407.54	2843.76	4215.7	3497.45	1033.53	1544.93	2977.9	2088.57	2031.91	4175.53
ENSG00000144857	BOC	91653	3	113211003	113287459	1	-0.469403	0.746692	3.67	0.0036	0	0	0	4	9.4	7.96	0.57	1.33	0	3.16	2.66	12.18
ENSG00000145103	ILDR1	286676	3	121987323	122022204	-1	-0.829068	0.0825656	0.8	0.0166	235.65	289.54	284.16	297.11	523.44	507.31	101.53	115.42	170.99	203.36	248.91	345.68
ENSG00000145349	CAMK2D	817	4	113451032	113761927	-1	-0.132783	0.632566	0.97	5.11e-06	2215.23	2390.47	2288	4238.81	4173.39	4211.66	1187.53	2369.46	2334.81	3832.94	4817.21	3642.55
ENSG00000145743	FBXL17	64839	5	107859035	108382098	-1	-0.171622	0.149494	1.12	6.41e-05	383.64	459.03	481.3	955.39	970.08	1185.71	241.84	557.21	481.18	727.56	1160.04	650.24
ENSG00000145781	COMMD10	51397	5	116084991	116412762	1	-0.0312606	0.823336	0.84	0.00554	327.95	155.36	146.8	612.64	275.82	344.17	233.86	291.21	93.82	368.83	425.95	156.85
ENSG00000146054	TRIM7	81786	5	181193924	181205293	-1	-0.79926	0.002957	1.64	0.00721	36.61	26.48	30.41	196.2	133.21	141.25	22.82	111.44	124.08	215.99	123.13	283.24
ENSG00000146278	PNRC1	10957	6	89080751	89085160	1	0.102232	0.658791	0.91	4.96e-07	948.79	1956.16	2118.13	2534.63	3754.95	4299.2	978.2	1199.99	2109.34	1832.16	2028.58	2599.43
ENSG00000146859	TMEM140	55281	7	135148072	135166215	1	0.0682767	0.744205	1.36	9.65e-07	216.57	515.52	489.69	667.89	1095.46	1161.84	244.69	379.43	514.47	706.08	1306.46	854.29
ENSG00000148154	UGCG	7357	9	111896766	111935369	1	-0.463686	0.00241975	1.21	2.33e-07	1718.66	1076.95	1132.46	4014.57	2576.44	2852.87	893.22	1247.08	997.17	2339.3	2403.95	2115.18
ENSG00000148158	SNX30	401548	9	112750838	112881671	1	0.208765	0.116321	1.73	1.34e-10	55.17	86.51	96.47	323.54	263.29	326.27	43.92	89.55	90.79	179.36	202.33	214.72
ENSG00000148444	COMMD3	23412	10	22315974	22320308	1	-0.375476	0.0598583	0.81	0.00741	546.07	141.24	146.8	1129.97	219.4	234.75	472.28	731.67	249.67	1132.39	921.78	455.32
ENSG00000149177	PTPRJ	5795	11	47980558	48170841	1	-0.0832111	0.781469	2.83	0.00131	0	1.77	2.1	15.22	17.24	33.82	2.85	1.99	3.03	6.95	8.65	4.57
ENSG00000149212	SESN3	143686	11	95165513	95232541	-1	-0.31409	0.472547	1.04	0.000635	760.07	1126.38	1263.54	1842.72	1844.57	2339.59	540.15	504.8	615.86	1083.76	1328.43	1242.61
ENSG00000149260	CAPN5	726	11	77066932	77126155	1	0.185585	0.696154	1.58	0.00292	3.09	12.36	7.34	9.61	14.1	35.81	2.28	2.65	7.57	10.1	7.32	22.84
ENSG00000149418	ST14	6768	11	130159562	130210376	1	0.266536	0.328612	3.04	0.0103	1.03	1.77	1.05	16.02	10.97	3.98	0.57	0	1.51	2.53	5.32	3.05
ENSG00000149646	CNBD2	140894	20	35954564	36030700	1	0.221027	0.873531	0.89	0.0349	36.1	10.59	13.63	76.08	32.91	37.8	23.96	27.86	19.67	38.53	34.61	24.36
ENSG00000150093	ITGB1	3688	10	32900319	33005792	-1	0.673542	0.0317853	0.74	0.0109	896.71	397.24	355.47	1218.07	630	636.62	948.54	1455.37	475.13	1829	2859.84	628.92
ENSG00000150347	ARID5B	84159	10	61901300	62096944	1	-0.482649	0.0171256	1.23	6.2e-05	204.71	367.22	390.07	685.51	1181.65	1225.5	322.84	532	643.09	732.61	1057.55	887.8
ENSG00000151150	ANK3	288	10	60026298	60733490	-1	-0.737572	0.438801	2.32	0.00102	1.03	7.06	3.15	18.42	25.07	23.87	1.71	3.32	3.03	8.84	4.66	10.66
ENSG00000151276	MAGI1	9223	3	65353525	66038834	-1	-0.0422739	0.993931	2.14	0.00227	17.02	109.46	126.88	76.88	434.11	358.1	9.7	11.94	13.62	41.05	107.15	53.3
ENSG00000152133	GPATCH11	253635	2	37084451	37099244	1	0.622115	0.00345504	1.26	3.71e-09	956.01	197.73	158.34	3006.32	487.39	435.69	787.13	1107.12	160.39	1765.84	2089.14	301.52
ENSG00000152219	ARL14EP	120534	11	30323051	30338227	1	-0.172543	0.319265	0.71	0.00328	734.28	105.93	94.37	1042.68	203.73	175.07	562.4	623.54	65.07	791.35	1007.63	112.69
ENSG00000152620	NADK2	133686	5	36192592	36242279	-1	0.231779	0.140755	0.8	0.00012	480.58	178.31	152.04	707.94	267.99	312.34	576.09	719.06	167.96	1111.55	1223.94	304.56
ENSG00000152689	RASGRP3	25780	2	33436324	33564750	1	-0.194786	0.473118	0.75	0.000261	799.26	432.55	433.06	782.41	894.86	964.88	520.76	478.93	434.28	835.55	901.81	805.56
ENSG00000152782	PANK1	53354	10	89579497	89645572	-1	0.188639	0.721049	1.13	0.0298	372.81	261.29	244.32	751.18	720.9	732.12	168.83	182.42	161.91	247.57	410.64	191.87
ENSG00000152926	ZNF117	109504726	7	64971776	65006684	-1	0.0424662	0.905193	0.75	0.0325	208.84	61.79	65.01	289.1	111.27	95.49	88.41	89.55	57.5	181.26	191.01	100.51
ENSG00000152926	ZNF117	51351	7	64971776	65006684	-1	0.0424662	0.905193	0.75	0.0325	208.84	61.79	65.01	289.1	111.27	95.49	88.41	89.55	57.5	181.26	191.01	100.51
ENSG00000153029	MR1	3140	1	181033425	181061938	1	0.221557	0.0843887	0.82	0.000161	890.53	1652.5	1780.49	1890.77	2888.31	3039.88	736.36	1162.84	1504.08	1400.8	2131.07	1964.42
ENSG00000153283	CD96	10225	3	111292719	111665750	1	-1.06469	0.13112	1.33	0.031	9.28	21.19	28.31	91.29	73.66	71.62	28.52	78.27	65.07	101.68	141.1	102.03
ENSG00000153936	HS2ST1	9653	1	86914648	87109998	1	0.636054	8.45101e-05	1.05	0.00983	1274.17	427.25	405.8	1909.18	570.45	517.26	967.94	1661.01	611.32	3257.59	4260.81	1452.76
ENSG00000154065	ANKRD29	147463	18	23598926	23662885	-1	-3.88257	0.208057	1.29	1.78e-08	152.63	354.86	361.76	642.27	691.12	722.17	134.61	221.56	328.36	392.83	518.46	615.21
ENSG00000154127	UBASH3B	84959	11	122655675	122814473	1	-0.469724	0.15038	2.16	0.0019	25.78	82.98	120.59	167.37	415.3	489.4	8.56	11.28	43.88	31.58	35.27	68.53
ENSG00000154262	ABCA6	23460	17	69078702	69141888	-1	0.402603	0.145493	1.28	0.00435	550.71	360.16	349.18	844.88	526.57	517.26	492.81	940.62	487.24	2471.3	2175	1496.92
ENSG00000154309	DISP1	84976	1	222872271	223005995	1	-0.0975047	0.703784	1.43	0.0417	8.25	90.04	67.11	20.02	213.14	252.66	27.95	55.72	134.67	81.47	194.34	191.87
ENSG00000154330	PGM5	5239	9	68328308	68531061	1	0.81694	0.458562	1.57	0.043	8.25	8.83	14.68	21.62	20.37	7.96	9.7	19.24	21.18	44.21	115.14	47.21
ENSG00000154589	LY96	23643	8	73991352	74029087	1	0.609169	0.00916722	0.78	0.00146	97.46	173.02	165.68	260.27	324.41	318.31	133.47	171.81	260.26	209.05	298.16	275.63
ENSG00000155629	PIK3AP1	118788	10	96593312	96720514	-1	0.397223	0.01411	0.84	0.00631	4129.83	6837.74	7308.59	6210.46	12205.2	13796.8	2083.03	5781.03	9086.52	7495.36	9991.15	11547.4
ENSG00000156171	DRAM2	128338	1	111117333	111140216	-1	-0.132908	0.312157	1.7	5.45e-14	813.69	1444.17	1373.64	5124.53	4599.66	4800.54	1221.76	1717.39	1759.8	3608.1	5096.07	3648.64
ENSG00000156689	GLYATL2	219970	11	58834065	58904215	-1	-0.0193615	0.990411	2.54	0.00254	0.52	0	5.24	12.81	14.1	11.94	1.14	7.3	1.51	25.26	17.97	12.18
ENSG00000156738	MS4A1	931	11	60455752	60470760	1	0.516737	0.0934841	0.99	1.59e-05	14769.2	36099	38806.8	45838.1	66603.4	81599.2	17913.4	31743.6	41174.6	46732.9	48572.1	59552.3
ENSG00000156804	FBXO32	114907	8	123497889	123541206	-1	-0.0192788	0.94901	1.26	0.0307	6.19	8.83	3.15	11.21	10.97	15.92	9.7	4.64	7.57	20.21	11.98	25.89
ENSG00000157551	KCNJ15	3772	21	38157034	38307357	1	0.793712	0.650537	1.32	2.42e-06	27.85	63.56	87.03	72.88	172.39	129.31	18.25	20.56	45.39	66.31	63.89	105.07
ENSG00000158109	TPRG1L	127262	1	3625002	3630127	1	0.490087	0.000768561	1.01	0.0353	538.85	1052.23	1193.28	1463.92	2263	2361.47	362.19	472.96	494.8	613.88	840.58	638.06
ENSG00000158481	CD1C	911	1	158289786	158293630	1	1.06634	0.126098	2.63	0.00294	2.06	10.59	4.19	387.6	36.05	63.66	14.83	80.26	37.83	210.31	252.91	121.82
ENSG00000158482	SNX29P1	NA	16	21376648	21386064	1	0.365681	0.428569	2.11	0.0469	8.25	0	0	57.66	1.57	3.98	9.7	52.4	4.54	117.47	71.21	21.32
ENSG00000158828	PINK1	65018	1	20633455	20651511	1	-0.006107	0.972515	1.55	0.015	75.28	93.57	120.59	249.06	300.9	378	19.39	47.1	45.39	89.68	85.19	63.96
ENSG00000159216	RUNX1	861	21	34787801	36004667	-1	0.151994	0.36539	0.85	1.8e-05	139.74	224.22	211.81	202.61	462.32	521.24	82.13	97.51	293.55	176.84	164.39	420.29
ENSG00000159216	RUNX1	100506403	21	34787801	36004667	-1	0.151994	0.36539	0.85	1.8e-05	139.74	224.22	211.81	202.61	462.32	521.24	82.13	97.51	293.55	176.84	164.39	420.29
ENSG00000159388	BTG2	7832	1	203305491	203309602	1	0.461956	0.0273191	1.08	3.81e-07	2644.76	7987.08	8602.54	7774.48	14052.9	17755.8	1937.02	2807.27	7281.32	5038.59	5468.11	11383
ENSG00000159461	AMFR	267	16	56361452	56425538	-1	-0.114434	0.446986	0.97	0.00292	1423.19	1947.34	1774.19	3401.14	3626.45	3539.23	853.86	1375.11	1286.19	1767.11	2720.08	1667.47
ENSG00000160097	FNDC5	252995	1	32862268	32872482	-1	0.510578	0.275018	2.52	0.0138	1.03	0	1.05	4.8	3.13	1.99	2.28	0.66	1.51	12	7.99	7.61
ENSG00000160179	ABCG1	9619	21	42199689	42297244	1	0.264345	0.375745	2.07	1.07e-05	64.46	24.72	16.78	161.77	181.79	149.21	18.25	27.86	51.45	85.89	189.68	82.23
ENSG00000160360	GPSM1	26086	9	136327476	136359605	1	-0.184266	0.788783	1.71	0.0254	7.73	7.06	3.15	36.04	14.1	35.81	1.14	7.3	15.13	18.32	13.31	12.18
ENSG00000160445	ZER1	10444	9	128729786	128772414	-1	0.204927	0.0405011	0.96	0.0132	525.45	2621.75	2674.92	1233.28	4580.86	5236.23	314.85	464.34	1370.92	719.35	859.22	1833.46
ENSG00000160683	CXCR5	643	11	118883766	118897799	1	-0.357943	0.258963	2.54	2.42e-06	3.61	10.59	9.44	36.84	45.45	73.61	2.28	7.3	4.54	20.21	8.65	48.73
ENSG00000160999	SH2B2	10603	7	102285091	102321711	1	-0.186487	0.664057	0.82	0.0241	548.65	909.23	955.25	961.8	1444.94	1802.44	665.64	1138.3	1555.53	1736.79	2221.59	1822.8
ENSG00000161509	GRIN2C	2905	17	74842023	74861504	-1	-0.566528	0.00910252	2.56	0.0078	8.77	0	1.05	68.87	6.27	3.98	4.56	2.65	1.51	21.47	7.32	4.57
ENSG00000162298	SYVN1	84447	11	65121780	65134533	-1	0.0520709	0.712521	1.4	1.69e-06	1483.52	12072.4	11812.2	7675.18	25621.8	24173.8	1074.6	2165.15	12128	4737.97	4868.46	18316.3
ENSG00000162461	SLC25A34	284723	1	15736405	15741396	1	0.123371	0.673736	1.46	0.00368	12.89	21.19	14.68	77.68	45.45	39.79	25.67	20.56	43.88	58.1	35.27	118.78
ENSG00000162511	LAPTM5	7805	1	30732469	30757820	-1	-0.298025	0.057687	1.17	0.000107	11893.4	57754.5	60183.2	39668.4	127526	142608	9284.67	23227	88288.3	34223	48353.1	109689
ENSG00000162643	WDR63	126820	1	84999147	85133138	1	-0.462156	0.906578	0.81	0.00957	59.82	58.26	60.82	123.33	98.73	109.42	39.93	92.2	60.53	94.73	148.42	76.14
ENSG00000162894	FCMR	9214	1	206904386	206923247	-1	0.632551	0.014021	2.09	0.00188	1683.08	10162.2	9560.94	12014.9	34835.2	35263	203.63	1552.89	4845.14	2953.18	4582.94	7889.65
ENSG00000163131	CTSS	1520	1	150730196	150765957	-1	0.613987	0.000160124	0.97	0.00373	1059.66	545.54	508.56	3390.72	891.72	849.49	1614.18	2899.47	706.65	3659.26	5673.77	1215.2
ENSG00000163219	ARHGAP25	9938	2	68679601	68826833	1	-0.410721	0.0885197	1.83	1.98e-05	7.22	12.36	14.68	60.86	64.25	87.54	15.4	17.91	28.75	50.52	21.3	65.48
ENSG00000163297	ANTXR2	118429	4	79901149	80125454	-1	0.591576	0.00476955	1.2	1.17e-06	276.39	192.44	229.64	962.6	490.53	439.67	253.82	498.17	267.83	758.5	1047.57	405.07
ENSG00000163346	PBXIP1	57326	1	154944076	154956123	-1	0.609495	0.00170756	1.09	1.07e-06	577.01	542.01	545.26	1907.58	1131.5	1159.85	700.43	1178.76	529.61	1699.53	2127.75	836.02
ENSG00000163376	KBTBD8	84541	3	66998307	67011210	1	-0.103947	0.746197	0.95	0.00058	447.07	247.17	339.74	1647.31	377.69	342.19	428.93	639.46	236.05	1206.91	1130.76	435.52
ENSG00000163430	FSTL1	11167	3	120392293	120451253	-1	-1.08969	0.153845	2.89	0.00166	0	1.77	1.05	8.01	9.4	3.98	0.57	2.65	1.51	8.21	9.98	10.66
ENSG00000163719	MTMR14	64419	3	9649433	9702393	1	-0.243385	0.0320862	0.91	6.11e-06	1321.09	2037.38	2003.83	3356.29	3649.95	3791.89	1011.86	1636.47	1794.61	2382.88	2436.56	2568.97
ENSG00000163794	UCN	7349	2	27307400	27308445	-1	-0.703772	0.0144672	1.57	0.00819	13.92	8.83	9.44	115.32	23.51	13.93	14.83	18.57	18.16	64.42	22.63	30.46
ENSG00000163840	DTX3L	151636	3	122564238	122575203	1	1.17554	9.67899e-18	0.91	0.00172	1536.12	8481.41	8830.08	4581.56	13897.7	14970.6	1441.35	2421.2	6152.51	3286.01	4433.86	7652.1
ENSG00000163867	ZMYM6	9204	1	34986165	35031968	-1	-0.541925	2.25418e-09	0.93	1.63e-06	401.17	123.58	93.32	874.51	199.03	210.88	358.77	389.38	110.46	644.19	528.44	264.97
ENSG00000163873	GRIK3	2899	1	36795527	37034129	-1	1.05498	0.317985	4.12	0.0108	0	0	2.1	6.41	12.54	15.92	0	0	0	0.63	1.33	3.05
ENSG00000164327	RICTOR	253260	5	38937919	39074408	-1	-0.585655	8.34089e-05	0.72	0.00973	768.32	356.63	367	1519.98	540.68	487.41	974.21	1215.91	579.54	1934.47	2095.8	857.34
ENSG00000164414	SLC35A1	10559	6	87470623	87512336	1	0.592743	1.78095e-05	0.8	0.00326	118.6	14.12	18.87	154.56	32.91	41.78	83.85	100.83	18.16	132.63	185.69	39.59
ENSG00000164442	CITED2	10370	6	139371807	139374620	-1	-0.072475	0.870365	0.81	0.0014	498.12	967.49	1061.16	1061.1	1510.76	2051.12	383.87	410.61	774.74	689.66	671.53	1035.51
ENSG00000164463	CREBRF	153222	5	173056352	173139284	1	-0.236044	0.119266	1.53	6.29e-07	189.76	70.62	95.42	999.44	227.24	214.86	138.03	234.16	92.3	466.09	393.34	202.53
ENSG00000164484	TMEM200A	114801	6	130365734	130443063	1	-0.850378	0.28372	0.74	0.02	444.49	554.36	567.28	464.48	902.69	742.06	268.65	463.01	665.79	626.51	1114.79	1000.48
ENSG00000164733	CTSB	1508	8	11842524	11869448	-1	0.499259	0.00207629	1.03	0.00404	427.47	444.9	479.2	1033.87	1408.89	1434.39	691.87	896.18	1199.94	1301.65	1634.58	1637.02
ENSG00000164830	OXR1	55074	8	106359476	106752694	1	0.241771	0.190719	0.74	0.0103	780.69	476.68	497.03	1255.71	866.65	811.69	942.27	1225.19	860.99	1798.68	2182.32	1178.65
ENSG00000164898	FMC1	154791	7	139339457	139346319	1	0.79522	0.000140779	0.76	0.0482	119.11	33.54	32.51	254.66	39.18	29.84	76.43	109.45	12.11	161.68	212.31	28.93
ENSG00000164938	TP53INP1	94241	8	94925972	94949411	-1	-0.296611	0.320384	1.32	0.00544	327.95	307.2	276.82	972.21	957.54	1058.39	809.94	579.1	954.8	1534.06	1345.73	2288.78
ENSG00000164983	TMEM65	157378	8	124306189	124372692	-1	1.02161	1.92959e-06	0.72	0.00441	105.19	42.37	28.31	136.14	76.79	103.45	113.51	104.81	54.47	160.42	143.09	89.85
ENSG00000165140	FBP1	2203	9	94603133	94640249	-1	-0.441345	0.428611	2.31	0.0134	1.03	1.77	1.05	4.8	6.27	3.98	1.71	1.33	1.51	5.05	4.66	21.32
ENSG00000165168	CYBB	1536	X	37780011	37813461	1	0.114617	0.898752	2.32	0.0136	34.03	14.12	7.34	151.36	31.34	21.88	56.47	189.72	59.01	530.51	1174.69	243.65
ENSG00000165209	STRBP	55342	9	123109500	123268576	-1	0.0591318	0.713182	1.06	4.7e-07	2220.38	1131.68	1049.63	4559.14	2316.29	2029.24	1257.69	2231.48	835.26	3638.42	4310.73	1606.56
ENSG00000165312	OTUD1	220213	10	23439458	23442390	1	0.0152717	0.966958	1.55	0.00426	81.99	111.23	143.66	332.35	468.59	447.63	290.32	361.52	345	786.29	1263.87	663.94
ENSG00000165699	TSC1	7248	9	132891348	132944633	-1	-0.0359258	0.776489	1.29	3.09e-09	1402.56	2072.69	1932.53	5464.08	4864.52	4257.42	1096.27	1828.17	2292.44	3600.53	2911.09	4510.55
ENSG00000166046	TCP11L2	255394	12	106301929	106347015	1	-0.16033	0.510505	2.2	2.55e-06	33.52	203.03	198.18	262.67	735.01	604.79	16.54	38.47	81.71	137.68	189.68	197.96
ENSG00000166073	GPR176	11245	15	39799032	39920892	-1	3.12488	0.112832	1.01	0.00188	12.38	22.95	24.12	26.43	43.88	63.66	13.69	14.59	15.13	24.63	23.96	33.5
ENSG00000166311	SMPD1	6609	11	6390431	6394998	1	0.316354	0.0408883	1.17	1.27e-08	195.43	672.65	633.34	416.43	1310.16	1474.18	171.11	293.2	755.07	576.61	678.86	1347.68
ENSG00000166340	TPP1	1200	11	6612763	6619461	-1	0.471777	0.000174863	0.82	0.0316	1358.22	6700.04	6597.65	3872.02	11503.1	10932	1032.39	1393.68	4271.65	1825.21	1851.54	4834.91
ENSG00000166689	PLEKHA7	144100	11	16777317	17014443	-1	-0.176346	0.771632	0.99	0.00663	22.69	37.08	32.51	33.63	43.88	61.67	11.98	25.21	42.37	48.63	43.26	100.51
ENSG00000166927	MS4A7	58475	11	60378482	60395951	1	1.5329	0.00350901	1.64	1.44e-05	69.61	229.51	230.69	530.95	625.3	644.58	229.86	334.32	267.83	896.18	851.9	676.13
ENSG00000167011	NAT16	375607	7	101170493	101180276	-1	-0.397397	NA	4.75	0.0478	0	22.95	30.41	20.82	250.75	368.05	0	0	0	0	1.33	1.52
ENSG00000167106	FAM102A	399665	9	127940579	127980513	-1	-0.54905	0.0600829	1.57	4.25e-06	532.67	1945.57	1828.72	2615.52	5659.07	6545.28	308.58	821.22	1973.16	1385.64	1677.17	2725.82
ENSG00000167107	ACSF2	80221	17	50426158	50474845	1	-0.744684	3.10706e-05	1.19	0.000493	311.45	782.11	670.04	1182.83	1562.47	1486.12	314.85	323.71	396.45	581.67	722.12	642.62
ENSG00000167261	DPEP2	64174	16	67987394	68000586	-1	-0.663417	0.000140925	2.96	6.71e-09	2.58	5.3	3.15	60.86	36.05	41.78	3.42	9.29	7.57	34.1	21.3	44.16
ENSG00000167601	AXL	558	19	41219203	41261766	1	1.05709	0.818775	2.03	6.93e-06	17.02	8.83	9.44	108.11	31.34	79.58	10.84	21.89	18.16	49.89	52.58	31.98
ENSG00000167716	WDR81	124997	17	1716523	1738599	1	-0.210172	0.280349	0.94	0.00466	104.68	19.42	23.07	321.93	39.18	45.76	138.6	238.14	37.83	353.67	290.18	57.87
ENSG00000167925	GHDC	84514	17	42188799	42194532	-1	0.232944	0.243465	0.94	0.00367	563.6	677.95	944.77	1390.25	1662.77	1712.91	383.87	549.25	658.22	734.5	959.05	720.29
ENSG00000168056	LTBP3	4054	11	65538805	65558930	-1	-0.0311369	0.934254	0.83	0.0172	146.44	157.13	175.11	343.56	271.12	298.42	66.16	139.3	146.78	189.47	159.07	202.53
ENSG00000168081	PNOC	5368	8	28316986	28343355	1	0.288675	0.233992	1.33	0.00457	558.96	1370.02	1335.89	1922.8	2659.5	2520.63	118.07	486.23	889.74	925.24	1058.88	1627.88
ENSG00000168216	LMBRD1	55788	6	69675802	69797111	-1	-0.151779	0.257175	0.78	0.0305	1012.22	639.11	694.16	2019.7	1037.47	994.72	495.66	933.32	460	1162.07	1862.19	522.32
ENSG00000168679	SLC16A4	9122	1	110362848	110391082	-1	-0.224361	0.661474	3.15	0.00622	1.03	1.77	8.39	16.82	47.02	79.58	0.57	1.99	0	2.53	3.33	3.05
ENSG00000169047	IRS1	3667	2	226731317	226799759	-1	1.02743	0.000649699	0.96	0.00133	285.15	480.21	447.74	587.01	1217.7	1498.05	188.23	356.22	1010.79	518.51	500.49	1070.53
ENSG00000169427	KCNK9	51305	8	139600838	139703056	-1	1.8959	0.0995887	1.74	0.00314	7.22	8.83	4.19	28.83	15.67	27.85	15.4	18.57	19.67	46.1	61.23	63.96
ENSG00000169435	RASSF6	166824	4	73571550	73620631	-1	2.3594	0.0786247	2.21	0.00143	1138.04	602.03	645.92	4702.49	2789.57	2751.41	87.84	386.73	228.49	1167.12	2184.98	756.83
ENSG00000169442	CD52	1043	1	26317957	26320523	1	0.215624	0.32736	1.42	0.000842	1017.38	3631.61	3843.04	5838.07	7677.6	9618.98	771.16	3210.58	5365.66	5286.16	7270.41	7761.74
ENSG00000169783	LINGO1	84894	15	77613027	77820900	-1	4.49673	0.253931	3.03	0.00304	1.03	1.77	2.1	5.61	32.91	43.77	1.14	14.59	16.64	55.58	44.59	138.58
ENSG00000169962	TAS1R3	83756	1	1331314	1335306	1	-0.333583	0.519348	1.16	0.0489	13.41	7.06	8.39	28.83	15.67	17.91	7.41	11.28	30.26	32.84	33.28	38.07
ENSG00000170088	TMEM192	201931	4	165070608	165208549	-1	0.00820624	0.96588	0.72	0.000102	404.27	409.59	481.3	920.16	634.71	851.48	521.9	673.29	411.58	814.08	969.03	615.21
ENSG00000170100	ZNF778	197320	16	89217703	89237071	1	0.402345	0.00384211	1.1	1.24e-10	188.73	197.73	229.64	341.15	448.21	423.75	115.79	173.8	198.22	297.46	405.32	441.61
ENSG00000170482	SLC23A1	9963	5	139367196	139384553	-1	0.542134	0.237525	1.87	0.021	67.03	54.73	41.94	913.75	111.27	109.42	87.27	82.92	175.53	343.57	53.24	432.48
ENSG00000170684	ZNF296	162979	19	45071500	45076588	-1	0.288562	0.448484	0.83	0.0211	308.87	1926.15	2231.37	859.29	3380.4	4122.14	367.33	761.52	3707.24	1038.29	1275.18	3838.99
ENSG00000170819	BFSP2	8419	3	133399995	133475222	1	0.646248	0.428474	1.52	0.00988	26.3	38.84	53.48	40.84	90.9	85.55	31.37	82.92	57.5	161.05	254.9	199.49
ENSG00000170962	PDGFD	80310	11	103907186	104164379	-1	1.26724	0.00219496	5.98	0.00102	0	3.53	0	28.83	47.02	69.63	0	0	0	1.89	2.66	0
ENSG00000170989	S1PR1	1901	1	101236888	101241518	1	0.624427	0.0550246	1.62	0.0486	738.41	5026.35	5628.77	3438.77	9890.45	10627.6	107.23	308.45	909.41	821.03	1272.52	2168.47
ENSG00000171100	MTM1	4534	X	150568619	150673322	1	-0.102359	0.474458	0.8	0.00091	299.08	236.58	235.93	512.53	376.12	473.49	216.17	342.28	161.91	422.51	549.07	260.4
ENSG00000171101	SIGLEC17P	284367	19	51167328	51173524	1	0.344668	0.858526	2.28	0.00126	8.77	26.48	58.72	52.05	145.75	308.36	6.84	5.31	7.57	23.37	21.3	28.93
ENSG00000171174	RBKS	64080	2	27781364	27891098	-1	0.104755	0.853886	1.49	0.0186	9.28	7.06	11.53	45.65	25.07	41.78	10.27	11.94	4.54	16.42	21.96	6.09
ENSG00000171222	SCAND1	51282	20	35953617	35959472	-1	-0.375247	0.286796	0.82	0.00952	668.28	1269.39	1650.46	1587.25	2446.36	3127.41	451.17	755.55	1269.54	937.87	1022.94	1317.23
ENSG00000171657	GPR82	27197	X	41724155	41730135	1	-0.0389864	0.943928	3.31	3.45e-06	2.06	5.3	16.78	108.91	51.72	83.56	6.27	3.98	3.03	34.74	65.89	12.18
ENSG00000171681	ATF7IP	55729	12	14365632	14502935	1	-0.0903851	0.645524	0.76	2.16e-06	1409.27	2547.6	2631.93	2742.85	4367.72	4746.82	1679.77	2076.93	3012.7	2783.29	3743.69	3977.57
ENSG00000171940	ZNF217	7764	20	53567065	53609907	-1	0.0847119	0.556125	0.89	0.0201	3178.98	7114.93	7455.39	6812.68	13971.4	14598.6	2806.85	2736.95	3521.12	3891.67	5344.32	5095.31
ENSG00000171988	JMJD1C	221037	10	63167221	63521850	-1	-0.503186	0.00817789	0.76	0.000488	2072.39	1844.94	2036.34	4784.17	3457.19	2723.55	1553.15	3048.06	2233.42	3740.1	4200.25	3068.45
ENSG00000171992	SYNPO	11346	5	150601080	150659220	1	0.268074	0.749405	0.98	0.0443	1009.64	2376.35	2596.28	1715.38	5038.47	5737.57	629.7	478.27	962.37	977.66	1254.55	1598.95
ENSG00000172071	EIF2AK3	9451	2	88556741	88627576	-1	-1.11082	0.000174548	1.5	2.17e-15	1249.93	843.9	790.63	3151.28	2493.38	2258.02	819.07	1226.52	662.76	2629.82	3746.35	1592.85
ENSG00000172164	SNTB1	6641	8	120535745	120813273	-1	-0.750748	0.0853841	1.32	6.02e-05	554.32	1161.69	1093.67	1949.23	3198.61	3352.22	459.16	1371.79	1682.63	1996.99	2616.25	2399.94
ENSG00000172403	SYNPO2	171024	4	118850688	119061247	1	-0.112652	0.926485	1.22	0.0147	12.38	3.53	5.24	42.44	17.24	27.85	21.1	19.9	21.18	30.95	53.91	21.32
ENSG00000172578	KLHL6	89857	3	183487531	183555689	-1	0.571086	0.0123217	0.95	0.00772	1214.87	870.39	832.57	2179.87	3160.99	3069.72	2221.07	1864.66	2101.78	2803.5	3013.58	3200.94
ENSG00000172661	WASHC2C	253725	10	45727200	45792961	1	0.0236189	0.788964	0.93	0.00147	1033.36	520.82	470.81	3057.58	849.41	791.8	748.34	948.58	444.87	1585.85	1103.47	823.84
ENSG00000172667	ZMAT3	64393	3	179017223	179072279	-1	0.405977	0.0323224	1.29	4.26e-08	3453.3	2076.22	2155.88	5981.42	6376.84	7148.09	2324.3	1887.21	1991.32	3990.83	5730.34	4620.19
ENSG00000172671	ZFAND4	93550	10	45615501	45672780	-1	-0.25682	0.119227	0.97	3.37e-09	151.6	130.65	112.2	350.76	288.36	246.69	154.57	193.7	158.88	278.52	364.05	232.99
ENSG00000172965	MIR4435-2HG	112597	2	111196350	111495100	-1	0.552615	0.176033	1.24	0.00203	48.47	91.81	72.35	120.93	213.14	200.93	73.01	135.99	157.37	245.68	266.22	312.18
ENSG00000172965	MIR4435-2HG	541471	2	111196350	111495100	-1	0.552615	0.176033	1.24	0.00203	48.47	91.81	72.35	120.93	213.14	200.93	73.01	135.99	157.37	245.68	266.22	312.18
ENSG00000172987	HPSE2	60495	10	98457077	99235862	-1	NA	NA	3.71	0.000235	0	1.77	2.1	4.8	25.07	11.94	0.57	0.66	0	3.79	8.65	10.66
ENSG00000173198	CYSLTR1	10800	X	78271464	78327691	-1	1.06191	0.00135485	0.91	0.0384	263.5	162.43	140.51	526.15	271.12	280.51	436.91	719.73	263.29	967.55	1528.76	377.66
ENSG00000173578	XCR1	2829	3	46017024	46027742	-1	-0.537522	0.36045	3.39	1.32e-07	1.55	17.65	13.63	86.49	173.96	155.18	1.14	4.64	34.8	20.84	44.59	51.78
ENSG00000173660	UQCRH	7388	1	46303631	46316776	1	0.0140393	0.950971	0.76	0.00538	1828.49	2833.61	2709.53	3362.7	5663.77	4209.67	1736.81	1917.72	1593.36	2050.04	3257.84	3074.54
ENSG00000173762	CD7	924	17	82314868	82317602	-1	-1.40026	0.0188457	1.3	0.0341	5.16	8.83	8.39	9.61	15.67	15.92	8.56	7.3	15.13	15.16	20.63	57.87
ENSG00000173801	JUP	3728	17	41754604	41786931	-1	-0.547483	0.669674	1.08	0.00953	45.38	485.51	558.89	220.23	1316.43	1710.93	132.33	176.45	532.63	205.26	254.24	628.92
ENSG00000173890	GPR160	26996	3	170037929	170085403	1	0.253156	0.575012	1.83	0.0399	65.49	56.5	91.23	277.09	214.7	274.54	4.56	29.19	18.16	51.16	67.89	41.12
ENSG00000174123	TLR10	81793	4	38772239	38782990	-1	0.875394	0.00373702	0.71	0.000603	3731.75	2480.51	2351.96	6353	3388.24	3234.84	2446.94	3632.46	1694.74	4784.7	6865.09	2943.58
ENSG00000174125	TLR1	7096	4	38790677	38856817	-1	-0.678389	0.00223518	0.85	3.29e-09	554.32	644.4	639.63	1050.69	1062.55	1030.53	544.14	648.09	599.21	915.13	1398.31	1067.49
ENSG00000174428	GTF2IRD2B	389524	7	75092573	75149817	1	-0.00249584	0.990279	0.8	0.0228	185.12	14.12	25.17	414.83	28.21	31.83	124.91	173.13	12.11	230.52	234.27	25.89
ENSG00000174514	MFSD4A	148808	1	205568885	205602918	1	-0.766599	1.21632e-07	1.17	0.005	27.33	14.12	7.34	44.05	23.51	27.85	22.82	30.51	22.7	59.37	59.23	60.91
ENSG00000174885	NLRP6	171389	11	278365	285359	1	-0.439052	0.35671	2.07	0.00279	2.06	7.06	0	36.04	10.97	19.89	6.27	9.95	7.57	22.74	35.27	10.66
ENSG00000175048	ZDHHC14	79683	6	157381133	157678146	1	-0.593678	0.409187	0.89	1.25e-07	1105.55	2854.8	3110.08	2348.04	5232.8	5272.04	1376.33	1673.61	3186.71	2815.5	3448.19	4694.81
ENSG00000175155	YPEL2	388403	17	59331689	59401729	1	-0.434595	0.01627	1.34	0.000125	122.72	307.2	267.39	521.34	727.17	674.42	297.17	374.13	405.53	642.93	1117.45	769.02
ENSG00000175348	TMEM9B	56674	11	8947294	8965011	-1	0.308807	0.0194483	0.76	7.31e-07	688.39	580.85	434.11	1186.83	846.28	879.34	554.98	838.47	528.09	1049.65	1304.47	857.34
ENSG00000175463	TBC1D10C	374403	11	67403915	67410089	1	-0.418218	0.0242278	0.77	0.00502	983.86	723.85	807.41	3102.42	1310.16	1334.92	1129.36	1586.72	1215.07	2331.72	1619.27	1524.33
ENSG00000175489	LRRC25	126364	19	18391144	18397617	-1	0.408567	0.41747	1.65	0.00271	46.92	363.69	384.83	535.76	1234.93	1496.06	33.65	220.23	652.17	302.52	370.71	703.54
ENSG00000175544	CABP4	57010	11	67452406	67460313	1	-0.497046	0.0767877	3.62	0.00675	2.58	0	0	64.07	1.57	0	1.14	2.65	0	10.74	3.99	7.61
ENSG00000175857	GAPT	202309	5	58491435	58497090	1	0.914805	0.00350969	3.08	6.39e-05	2.58	8.83	7.34	142.55	37.61	63.66	3.42	8.62	6.05	21.47	33.94	9.14
ENSG00000175895	PLEKHF2	79666	8	95133804	95156684	1	-0.145133	0.464048	0.85	1.1e-08	590.42	390.17	414.19	1080.32	687.99	801.75	498.51	574.45	394.93	808.4	1194.65	607.6
ENSG00000176714	CCDC121	79635	2	27625639	27629012	-1	0.986795	2.31167e-06	0.89	0.00328	25.78	22.95	19.92	61.66	23.51	39.79	26.81	30.51	12.11	51.79	57.24	22.84
ENSG00000176746	MAGEB6	158809	X	26192440	26195646	1	0.370213	NA	1.72	0.0077	7.22	8.83	7.34	7.21	23.51	41.78	7.99	7.96	12.11	27.16	53.24	13.71
ENSG00000176771	NCKAP5	344148	2	132671799	133568463	-1	0.353074	0.849313	1.19	0.0333	83.54	233.04	332.4	296.31	438.81	660.5	43.92	55.06	118.03	89.68	129.78	169.03
ENSG00000177000	MTHFR	4524	1	11785723	11806920	-1	-0.402025	0.00430377	1.57	9.67e-05	581.14	1253.5	1318.06	4057.02	3928.91	4197.74	347.93	1251.73	1879.34	2092.99	1769.68	2661.86
ENSG00000177106	EPS8L2	64787	11	694438	727727	1	-0.0858343	0.849313	0.72	0.042	62.39	90.04	88.08	138.54	137.91	119.37	31.37	86.23	116.51	116.21	87.85	156.85
ENSG00000177311	ZBTB38	253461	3	141324213	141449792	1	0.386255	0.0691143	1.47	7.22e-06	2258.54	4487.88	4358.94	6779.05	14115.6	13377	1050.07	1975.43	3330.46	3485.58	4423.87	5938.94
ENSG00000177954	RPS27	NA	1	153990759	153992150	1	0.0909943	0.56891	1.03	1.4e-06	1141.13	100.63	93.32	2239.13	278.96	278.52	1025.55	1273.62	125.59	1421.01	2336.06	232.99
ENSG00000178764	ZHX2	22882	8	122781394	122974512	1	1.04081	5.01414e-10	0.73	0.00614	465.63	1859.06	1921	773.6	3135.92	3240.81	346.79	717.07	2378.69	932.18	1197.31	2506.54
ENSG00000178977	LINC00324	284029	17	8220642	8224043	-1	0.537201	0.00745147	1.59	0.00134	29.39	72.39	84.93	161.77	180.23	185.02	27.95	130.68	110.46	241.26	323.45	260.4
ENSG00000179085	DPM3	54344	1	155139891	155140595	-1	0.167795	0.467123	0.78	0.00462	165.01	353.1	417.33	340.35	669.18	660.5	132.9	199.67	231.51	229.89	290.84	379.18
ENSG00000179088	C12orf42	374470	12	103237591	103496010	-1	-0.162024	0.710708	0.89	0.00724	62.91	151.83	143.66	66.47	188.06	226.8	25.67	36.48	101.38	104.84	111.15	194.92
ENSG00000179456	ZBTB18	10472	1	244048939	244057476	1	0.0380221	0.845467	0.75	0.00159	458.93	1253.5	1391.46	1075.52	1720.76	1909.87	494.52	479.6	729.34	865.87	847.9	1289.82
ENSG00000179583	CIITA	4261	16	10866222	10932281	1	-0.35989	0.0885272	0.91	0.00195	3478.57	9012.83	9490.68	10541.4	17770.2	17642.4	3666.98	3182.72	7122.44	5168.06	4915.71	9750.52
ENSG00000179603	GRM8	2918	7	126438598	127253294	-1	0.0543806	NA	1.71	0.00146	40.74	143	164.63	205.81	448.21	427.73	18.25	60.36	59.01	101.68	169.05	102.03
ENSG00000179639	FCER1A	2205	1	159289714	159308224	1	1.84585	0.110038	3.68	0.000869	2.06	0	0	14.41	3.13	3.98	0	1.99	0	7.58	13.98	13.71
ENSG00000179841	AKAP5	9495	14	64465499	64474503	1	0.49458	0.0509765	1.13	0.00454	173.77	24.72	11.53	284.3	32.91	37.8	135.75	129.35	25.72	314.52	212.31	95.94
ENSG00000180209	MYLPF	29895	16	30370934	30377991	1	-0.272152	0.930067	2.74	0.0133	1.03	0	5.24	3.2	3.13	25.86	1.14	0	1.51	5.68	11.31	9.14
ENSG00000180871	CXCR2	3579	2	218125289	218137253	1	1.09994	0.220104	1.98	0.00432	4.13	5.3	9.44	14.41	25.07	45.76	10.27	9.29	34.8	37.26	68.55	79.19
ENSG00000180953	ST20	400410	15	79898840	79923702	-1	-0.0382036	0.906113	1	1.09e-07	57.24	74.15	59.77	160.17	119.11	121.36	80.42	92.2	57.5	145.26	167.05	121.82
ENSG00000181045	SLC26A11	284129	17	80219699	80253500	1	0.310188	0.208369	1.04	0.0435	84.57	67.09	77.59	336.35	183.36	198.94	75.29	126.04	190.66	225.47	74.54	248.22
ENSG00000181751	C5orf30	90355	5	103258702	103278660	1	1.35731	1.85737e-08	0.83	0.000195	628.58	674.42	611.32	1195.64	1379.12	1372.72	378.16	530.67	906.38	762.29	809.97	1116.22
ENSG00000181915	ADO	84890	10	62804857	62808483	1	-0.146677	0.374973	0.87	4.56e-05	1158.66	1043.4	1145.05	2337.63	1882.18	2522.62	1301.04	1824.19	1720.46	2855.28	2939.04	2457.81
ENSG00000182287	AP1S2	8905	X	15825806	15854931	-1	0.688391	6.86665e-05	1.07	0.0371	1544.88	743.27	736.1	3348.28	1532.7	1804.43	731.23	1155.54	264.8	1781	1889.48	441.61
ENSG00000182324	KCNJ14	3770	19	48455509	48466980	1	-0.185888	0.532161	1.25	0.00321	20.11	17.65	24.12	76.88	75.22	61.67	25.67	25.87	48.42	72.63	25.29	70.05
ENSG00000182326	C1S	716	12	6988259	7071032	1	-0.272551	0.481011	2.33	0.0061	9.28	1.77	1.05	63.27	21.94	5.97	19.39	17.91	18.16	101.05	50.58	86.8
ENSG00000182489	XKRX	402415	X	100913445	100929433	-1	-0.460705	0.0972762	2.79	0.00387	1.03	3.53	3.15	29.63	59.55	35.81	2.28	15.92	45.39	77.05	80.53	155.33
ENSG00000182700	IGIP	492311	5	140125935	140129392	1	0.691254	0.00476248	0.73	0.0193	91.27	35.31	57.67	109.71	79.93	81.57	59.32	67	22.7	101.05	125.12	56.34
ENSG00000182871	COL18A1	80781	21	45405137	45513720	1	-2.0773	0.0117757	2.7	6.02e-10	18.56	15.89	6.29	341.15	64.25	63.66	26.24	47.1	15.13	202.73	97.17	85.28
ENSG00000183023	SLC8A1	6546	2	40097270	40611053	-1	0.22296	0.820059	2.68	0.0249	1.03	3.53	2.1	8.81	10.97	7.96	2.85	19.9	19.67	67.58	158.4	82.23
ENSG00000183386	FHL3	2275	1	37996770	38005606	-1	0.759681	0.00426772	0.77	0.027	30.94	84.74	102.76	27.23	200.6	232.77	16.54	22.55	68.09	32.21	32.61	123.35
ENSG00000183779	ZNF703	80139	8	37695751	37700021	1	-0.496373	0.50596	4.69	0.0226	0	7.06	4.19	16.82	64.25	91.51	0	0	0	0	0.67	0
ENSG00000183878	UTY	7404	Y	13248379	13480673	-1	0.124452	0.950697	0.73	0.000323	687.36	570.25	513.8	1739.41	901.13	754	625.14	774.78	531.12	1011.76	1158.05	697.44
ENSG00000184226	PCDH9	5101	13	66302834	67230445	-1	0.219407	0.826927	1.28	8.8e-05	27.33	28.25	19.92	97.7	34.48	33.82	25.67	25.21	31.78	74.52	85.86	57.87
ENSG00000184574	LPAR5	57121	12	6618835	6636447	-1	-0.0464638	0.869361	1.11	0.023	194.92	1075.18	1299.19	691.12	2217.55	2576.34	112.94	222.88	643.09	283.57	395.33	657.85
ENSG00000184792	OSBP2	23762	22	30693782	30907824	1	0.912979	0.131601	1.91	0.0386	4.13	3.53	2.1	5.61	12.54	7.96	1.14	0.66	4.54	18.32	3.33	9.14
ENSG00000185046	ANKS1B	56899	12	98726457	99984654	-1	0.269864	0.882079	2.49	0.000226	3.09	3.53	8.39	18.42	37.61	27.85	1.14	3.98	1.51	6.95	21.96	12.18
ENSG00000185432	METTL7A	25840	12	50923472	50932517	1	0.717663	0.0184293	2.23	0.000233	168.1	86.51	68.16	788.82	561.05	688.35	410.67	661.35	397.96	2069.62	3121.4	1277.63
ENSG00000185567	AHNAK2	113146	14	104937244	104978357	-1	-0.393635	0.61657	2.6	0.000729	0	3.53	6.29	7.21	47.02	19.89	1.71	5.31	10.59	10.74	29.28	41.12
ENSG00000185658	BRWD1	54014	21	39184176	39321559	-1	-0.380009	0.000255922	1.14	5.41e-08	777.6	688.54	598.74	2186.27	1725.46	1480.15	671.91	857.04	582.57	1282.07	1560.04	980.69
ENSG00000185862	EVI2B	2124	17	31303766	31314112	-1	0.530078	0.000570086	1.47	2.5e-06	1430.41	3444.47	3534.76	6259.31	9202.46	9975.09	1145.9	1987.37	2602.63	3043.49	4945.66	4237.97
ENSG00000185955	C7orf61	402573	7	100456615	100464271	-1	-0.386637	0.414138	1.35	0.000245	8.77	19.42	12.58	27.23	64.25	37.8	9.7	11.94	18.16	24	14.64	47.21
ENSG00000186226	LCE1E	353135	1	152786214	152788426	1	-0.0548927	NA	1.5	0.000199	30.42	14.12	10.49	67.27	37.61	63.66	21.67	18.57	36.32	67.58	49.92	85.28
ENSG00000186231	KLHL32	114792	6	96924620	97140754	1	0.223859	0.341081	1.04	0.00907	12.89	17.65	14.68	24.02	42.31	45.76	11.41	16.58	12.11	25.26	25.96	16.75
ENSG00000186654	PRR5	55615	22	44668547	44737681	1	-0.523027	0.263158	0.73	0.0288	306.3	515.52	528.48	694.32	868.22	845.52	187.66	262.68	416.12	356.2	352.07	458.36
ENSG00000186666	BCDIN3D	144233	12	49836039	49843129	-1	0.369098	0.00875822	0.82	3.72e-05	126.85	338.97	328.21	281.89	537.54	519.25	142.02	193.03	317.76	277.89	388.01	434
ENSG00000186891	TNFRSF18	8784	1	1203508	1206691	-1	1.82976	0.294196	0.97	0.0436	24.75	10.59	5.24	34.44	15.67	13.93	13.69	16.58	16.64	51.16	29.28	25.89
ENSG00000187033	SAMD7	344658	3	169911572	169939175	1	-0.317798	0.931909	3.3	0.0424	0.52	0	0	5.61	0	7.96	0	4.64	0	8.21	19.97	6.09
ENSG00000187288	CIDEC	63924	3	9866711	9880254	-1	0.495511	NA	2.07	0.0287	2.58	5.3	8.39	13.61	36.05	85.55	1.71	1.33	13.62	2.53	5.99	3.05
ENSG00000187621	TCL6	27004	14	95650498	95679833	1	0.726936	0.0585602	1.15	0.00048	20.63	30.01	50.33	86.49	43.88	91.51	29.09	30.51	46.91	68.84	65.89	88.32
ENSG00000188033	ZNF490	57474	19	12577961	12640098	-1	0.826397	0.000898648	1	8.89e-05	52.08	72.39	60.82	106.51	177.09	119.37	58.18	76.28	75.66	91.58	163.72	129.44
ENSG00000188580	NKAIN2	154215	6	123804141	124825657	1	0.522363	0.828059	1.14	0.0165	12.38	10.59	10.49	20.82	37.61	21.88	7.99	14.59	7.57	12.63	27.95	25.89
ENSG00000189050	RNFT1	51136	17	59952240	59964761	-1	0.104375	0.51853	1.33	0.00584	80.96	7.06	5.24	131.34	10.97	15.92	50.76	69.65	12.11	186.94	119.13	48.73
ENSG00000189058	APOD	347	3	195568702	195584205	-1	-0.820919	0.344135	3.86	4.64e-13	6.7	5.3	4.19	95.3	136.34	216.85	1.14	12.6	25.72	78.31	88.52	213.19
ENSG00000189067	LITAF	9516	16	11547722	11636381	-1	0.239673	0.3803	0.77	0.032	3500.22	5792.57	6334.46	7053.73	11532.9	12571.3	4228.24	7814.18	11858.6	9002.89	13038.7	13233.2
ENSG00000189229	AC069277.1	NA	3	6490479	6736129	1	-2.46093	NA	0.86	0.0081	36.61	28.25	40.89	57.66	57.99	37.8	19.96	27.86	42.37	59.37	71.21	62.44
ENSG00000189233	NUGGC	389643	8	28021964	28083871	-1	-0.401822	0.541744	2.36	1.33e-06	11.86	30.01	30.41	90.49	191.2	183.03	42.21	78.27	31.78	213.47	316.8	143.14
ENSG00000196470	SIAH1	6477	16	48356364	48448402	-1	-0.752934	1.05842e-06	0.75	9.39e-05	402.72	215.39	271.58	756.79	503.06	551.08	340.52	482.25	316.25	630.3	527.78	420.29
ENSG00000196734	LCE1B	353132	1	152811971	152813109	1	-0.00152483	NA	1.76	0.00279	29.39	33.54	35.65	75.28	114.4	151.2	9.7	5.31	15.13	25.26	34.61	57.87
ENSG00000196743	GM2A	2760	5	151212150	151270440	1	0.104673	0.686339	1.06	0.000126	2833.49	14009.2	15353.3	7669.57	27170.1	29805.9	1710	3245.74	13005.6	4715.86	7009.51	16653.4
ENSG00000196914	ARHGEF12	23365	11	120336914	120489936	1	0.183124	0.371102	0.9	0.000114	2293.61	2063.86	2065.7	5118.92	4665.48	5124.82	1678.06	2514.73	2440.73	2878.02	3522.06	3098.91
ENSG00000197056	ZMYM1	79830	1	35059786	35115859	1	0.498068	0.00107481	0.86	0.000576	78.38	54.73	51.38	233.84	92.46	59.68	123.2	126.04	39.34	203.99	230.28	68.53
ENSG00000197084	LCE1C	353133	1	152804835	152806628	-1	NA	NA	1.68	0.0249	34.03	44.14	45.09	92.1	136.34	169.1	4.56	5.97	19.67	24.63	21.96	57.87
ENSG00000197324	LRP10	26020	14	22871613	22881580	1	0.291732	0.0235941	0.82	0.00883	2144.07	8052.4	9093.27	5375.19	13056.1	16218	1981.51	4396.64	12170.3	5941.09	7223.82	12464.2
ENSG00000197381	ADARB1	104	21	45073853	45226560	1	-1.11878	0.000219515	1.1	0.0428	479.04	331.91	224.4	1304.56	727.17	650.55	127.2	747.59	724.8	1104.6	893.16	1047.69
ENSG00000197461	PDGFA	5154	7	497258	520296	-1	2.28658	0.000378159	1.02	0.0384	377.45	95.34	103.81	695.92	250.75	332.24	158.57	236.81	249.67	454.09	219.63	469.02
ENSG00000197599	CCDC154	645811	16	1434383	1444556	-1	-0.281996	0.718341	3.72	0.0328	0.52	1.77	1.05	60.06	0	7.96	1.14	0	0	6.95	2.66	0
ENSG00000197746	PSAP	5660	10	71816298	71851375	-1	0.406783	0.00862243	0.97	0.00387	4081.36	14349.9	15004.1	14483.9	23850.9	25067	7104.1	12723.6	15891.2	18000.7	24885.4	23647.6
ENSG00000197847	SLC22A20P	NA	11	65213840	65242757	1	-0.471864	0.448484	1.87	0.0106	10.83	5.3	9.44	62.46	25.07	45.76	3.42	8.62	13.62	18.95	5.99	28.93
ENSG00000197889	MEIG1	644890	10	14959439	14988050	1	0.156003	0.910091	1.54	0.0245	2.06	12.36	4.19	6.41	18.81	17.91	2.28	0.66	3.03	3.79	3.99	19.8
ENSG00000198106	AC025279.1	NA	16	29291220	29372110	1	-0.020041	0.93351	2.42	0.0268	2.06	3.53	1.05	85.69	20.37	31.83	11.41	61.03	36.32	215.99	206.32	114.21
ENSG00000198189	HSD17B11	51170	4	87336610	87391386	-1	0.375656	0.00135374	0.77	0.00734	413.55	312.49	270.53	803.23	471.72	513.28	293.18	469.65	196.71	484.41	818.62	284.76
ENSG00000198382	UVRAG	7405	11	75815167	76143195	1	-0.435637	0.00512271	0.76	3.78e-06	1197.34	1513.03	1607.47	2706.81	2635.99	2739.47	1115.1	1754.54	1613.03	2141.62	2452.53	2200.45
ENSG00000198551	ZNF627	199692	19	11559374	11619135	1	0.0777043	0.783311	0.72	0.000558	180.99	224.22	277.87	340.35	377.69	433.7	198.49	172.47	164.93	270.31	313.47	269.54
ENSG00000198794	SCAMP5	192683	15	74957219	75021496	1	2.13581	0.00156249	2.24	5.32e-10	122.72	293.07	326.11	978.62	1051.58	1261.31	51.33	141.29	231.51	430.09	590.34	686.79
ENSG00000198833	UBE2J1	51465	6	89326625	89352848	-1	0.476462	0.0238943	0.79	0.00178	5319.95	6848.34	6277.84	11158	10865.2	10281.5	3021.31	6592.3	6768.36	7749.88	10857.7	8718.06
ENSG00000204282	TNRC6C-AS1	100131096	17	78107398	78111799	-1	-0.220248	0.248261	1.08	0.0223	126.33	211.86	145.75	518.94	247.61	200.93	90.12	122.06	139.21	254.52	108.48	398.97
ENSG00000205056	LINC02397	100507616	12	92466451	92492091	1	0.365517	0.314514	1.28	0.000352	156.76	56.5	40.89	273.88	95.6	87.54	57.04	133.33	65.07	275.36	428.61	147.71
ENSG00000205268	PDE7A	5150	8	65717510	65842322	-1	-0.345223	0.0226873	1.03	0.000472	778.63	439.61	634.39	1902.78	1059.41	1088.23	576.09	1128.35	975.99	1753.84	2304.78	1404.03
ENSG00000205302	SNX2	6643	5	122774996	122830108	1	-0.255098	0.151605	0.75	1.26e-05	1278.29	580.85	619.71	1909.18	907.4	1002.68	1111.67	1653.71	512.96	2088.57	2843.87	954.8
ENSG00000211880	TRAJ9	NA	14	22535554	22535614	1	NA	NA	2.05	1.31e-06	2.58	12.36	12.58	17.62	40.75	29.84	3.42	5.31	9.08	12	19.3	62.44
ENSG00000212993	POU5F1B	5462	8	127414290	127420069	1	-1.37177	0.00244294	1.15	0.0229	13.41	7.06	9.44	39.24	9.4	17.91	6.84	9.95	10.59	22.1	23.29	15.23
ENSG00000213614	HEXA	3073	15	72340919	72376476	-1	-0.298998	0.000364568	0.71	2.06e-06	1384.52	1205.83	1145.05	2704.41	1877.48	1943.69	1212.06	1828.17	1478.36	2431.51	2575.66	2023.81
ENSG00000214534	ZNF705E	100131539	11	71814045	71821548	-1	-0.844855	0.000400082	2.52	0.000117	4.13	1.77	4.19	58.46	34.48	43.77	4.56	27.86	12.11	43.58	91.18	35.02
ENSG00000214783	POLR2J4	84820	7	43940895	44019175	-1	-0.660615	0.000470614	1.09	0.0117	31.97	17.65	15.73	79.28	39.18	69.63	29.09	29.19	24.21	47.37	25.96	54.82
ENSG00000214814	FER1L6	654463	8	123851987	124120061	1	NA	NA	2.2	0.0315	0.52	3.53	0	4	12.54	13.93	1.14	0	10.59	5.05	6.66	10.66
ENSG00000219928	AL161787.1	NA	9	87525302	87525475	1	0.3057	0.569029	0.73	0.0447	5.67	810.36	1006.64	12.01	1758.37	1342.88	10.27	5.97	732.37	6.32	19.97	1026.37
ENSG00000220586	TUBBP9	NA	6	39992815	40000233	1	1.33553	NA	4.3	0.000562	0	0	0	1.6	12.54	29.84	0.57	0.66	1.51	7.58	4.66	9.14
ENSG00000221821	C6orf226	441150	6	42890265	42890816	-1	-0.771739	0.00337531	0.95	0.00908	78.38	508.46	578.82	261.87	990.46	1309.06	60.46	107.46	466.05	109.89	125.79	564.96
ENSG00000222041	CYTOR	112597	2	87455368	87606805	1	0.0676157	0.890432	0.78	0.000304	266.59	234.81	324.01	473.29	582.99	519.25	208.19	346.26	441.84	459.78	488.51	601.51
ENSG00000223466	LINC01825	NA	2	195533035	195538681	1	1.60722	0.00377375	1.54	8.45e-05	19.59	7.06	9.44	51.25	23.51	19.89	15.97	29.85	16.64	65.68	92.51	38.07
ENSG00000223573	TINCR	NA	19	5558167	5568034	-1	-0.625498	0.0532001	1.61	0.0174	2.06	5.3	1.05	12.81	15.67	13.93	3.99	2.65	7.57	6.95	5.32	13.71
ENSG00000223797	ENTPD3-AS1	285266	3	40313802	40453329	-1	0.602417	0.0623009	0.88	0.0343	40.74	30.01	29.36	67.27	47.02	61.67	18.25	27.86	15.13	33.47	49.25	41.12
ENSG00000224137	LINC01857	NA	2	207662375	207667024	1	-0.453855	0.113867	1.27	0.0351	135.1	333.68	439.35	548.57	894.86	996.71	75.86	86.23	223.95	95.37	143.09	289.33
ENSG00000224220	AC104699.1	NA	2	25421117	25427643	1	1.29421	0.0207915	1.37	0.0315	353.22	201.27	143.66	985.02	410.6	338.21	56.47	169.82	60.53	318.94	426.61	152.28
ENSG00000224294	PINCR	101927501	X	43176994	43226598	1	-0.151071	NA	2.41	0.0327	5.16	0	1.05	15.22	1.57	7.96	1.71	13.93	9.08	68.84	38.6	36.55
ENSG00000224376	AC017104.1	NA	2	231388976	231394991	1	0.562194	0.220458	1.6	3.72e-05	62.39	416.66	418.38	313.93	1147.17	952.95	30.8	95.52	275.4	173.05	264.22	490.34
ENSG00000224875	AC083949.1	NA	2	42143238	42170301	-1	0.034478	0.958357	1.09	0.0173	11.86	12.36	11.53	49.65	29.78	7.96	16.54	21.23	13.62	29.05	46.59	22.84
ENSG00000225093	RPL3P7	NA	6	108004357	108005568	-1	0.60744	0.00116112	0.78	0.0212	30.42	1064.59	1096.81	57.66	1954.27	1886	27.38	27.86	662.76	34.1	59.9	880.18
ENSG00000225791	TRAM2-AS1	401264	6	52577307	52583993	1	0.342502	0.033635	0.78	0.0364	96.94	79.45	91.23	205.01	164.55	204.91	81.56	83.58	69.61	89.05	126.45	79.19
ENSG00000225969	ABHD11-AS1	NA	7	73735038	73736158	1	-0.020889	0.981461	2.01	0.0401	3.61	1.77	0	4	4.7	1.99	2.85	1.99	0	12	10.65	6.09
ENSG00000226029	LINC01772	107984921	1	16460948	16468481	1	-0.115793	0.649041	1.17	0.0333	9.8	8.83	4.19	18.42	3.13	9.95	8.56	7.96	4.54	24	24.63	16.75
ENSG00000226200	SGMS1-AS1	NA	10	50624951	50641451	1	-0.553695	0.00150572	0.71	0.0236	138.19	328.38	333.45	410.83	347.91	417.78	105.52	177.11	237.57	269.04	216.3	365.47
ENSG00000226279	RPL12P10	NA	7	22881893	22882390	1	-0.336628	0.412998	1.54	0.0309	2.58	5.3	3.15	9.61	6.27	1.99	3.99	5.31	3.03	15.16	17.3	13.71
ENSG00000226397	C12orf77	NA	12	24993424	25006403	-1	0.424018	0.424006	1.46	0.0159	71.16	296.6	367	273.08	655.08	710.23	11.98	68.32	111.97	142.73	133.77	263.45
ENSG00000226677	IGBP1P1	NA	14	34939324	34940332	1	0.611389	0.0134752	0.83	0.0407	2.58	204.8	151	7.21	300.9	328.26	3.42	3.32	110.46	4.42	5.99	179.69
ENSG00000227038	GTF2IP7	NA	7	76090431	76108779	-1	0.0140851	NA	2.59	0.0273	1.55	0	1.05	7.21	14.1	19.89	2.28	0.66	1.51	5.68	0	12.18
ENSG00000228824	MIR4500HG	642345	13	87427214	87671259	-1	0.041285	NA	1.64	0.0386	56.72	26.48	27.26	271.48	86.19	97.48	29.66	15.92	19.67	27.16	25.96	41.12
ENSG00000229417	NPM1P25	NA	10	96189366	96190219	-1	0.895382	1.32962e-05	1.35	0.000374	94.36	52.96	57.67	273.88	155.15	159.16	39.93	71.64	43.88	118.73	135.77	79.19
ENSG00000229692	SOS1-IT1	NA	2	38992279	38993857	-1	1.23683	4.59471e-08	0.96	0.00747	21.14	19.42	20.97	36.04	48.58	41.78	18.82	16.58	12.11	22.1	40.6	30.46
ENSG00000230033	AC006357.1	NA	7	156944721	156945645	1	0.625062	NA	2.28	0.0463	0	0	4.19	2.4	9.4	7.96	0.57	0	7.57	5.05	2	15.23
ENSG00000230071	RPL4P6	NA	22	40586700	40588003	-1	0.327233	0.244405	0.98	0.0496	14.44	12.36	8.39	18.42	15.67	27.85	4.56	11.28	13.62	17.68	19.97	28.93
ENSG00000230882	AC005077.4	NA	7	76071469	76074963	-1	-0.262436	0.868797	2	0.000546	2.58	19.42	8.39	21.62	114.4	143.24	8.56	5.97	24.21	14.53	7.32	53.3
ENSG00000231113	AL035587.1	NA	6	42940364	42948360	1	-0.189556	0.24265	1.13	4.65e-05	76.83	173.02	177.21	215.42	346.35	407.84	39.36	112.1	223.95	176.21	171.04	367
ENSG00000231535	LINC00278	100873962	Y	3002912	3102272	1	0.65248	0.642429	0.89	0.0318	13.41	21.19	16.78	22.42	39.18	23.87	9.7	13.27	24.21	32.21	31.28	19.8
ENSG00000232742	RHOQP2	NA	2	131460999	131461577	1	0.112653	0.582364	1.09	0.00256	27.85	35.31	47.19	92.9	73.66	57.69	15.97	31.18	57.5	56.21	71.88	76.14
ENSG00000232811	AL360270.1	NA	1	110943467	110952848	1	-1.01679	2.09498e-05	1.92	0.0454	1.55	0	3.15	11.21	7.84	9.95	1.71	1.33	3.03	6.32	3.99	1.52
ENSG00000232859	LYRM9	201229	17	27878314	27894752	-1	-0.116386	0.580202	0.92	0.00584	21.66	17.65	25.17	30.43	53.28	59.68	22.82	15.92	36.32	40.42	47.25	33.5
ENSG00000232871	SEC1P	653677	19	48638071	48682245	1	-0.870984	0.0323123	3.07	0.000531	0.52	3.53	8.39	33.63	36.05	45.76	1.71	0.66	6.05	3.79	9.32	9.14
ENSG00000233184	AC093157.1	NA	1	101025878	101087268	1	0.16368	0.55539	0.73	1.69e-06	97.97	137.71	123.73	176.18	231.94	181.04	113.51	110.78	98.36	171.15	187.02	178.17
ENSG00000233834	AC005083.1	100506098	7	20217577	20221700	1	0.930669	0.384799	0.85	0.041	184.6	178.31	235.93	288.3	365.15	262.61	63.88	137.31	118.03	191.36	324.79	196.44
ENSG00000233954	UQCRHL	440567	1	15807169	15809348	-1	0.0139694	0.965411	0.78	0.00253	1788.27	480.21	609.22	3371.5	1136.2	869.39	1468.73	1761.84	379.8	2190.25	3029.56	545.16
ENSG00000234184	LINC01781	101927412	1	80535755	80646788	1	0.260018	0.867819	2.58	0.00172	44.86	436.08	491.78	573.4	1711.36	1702.97	1.71	65.01	105.92	179.36	343.42	382.22
ENSG00000234231	AC093616.1	NA	2	87700984	87738105	1	-0.26428	0.0220739	1.48	0.0122	15.47	7.06	9.44	64.87	10.97	31.83	21.67	47.1	24.21	108	89.18	54.82
ENSG00000235453	SMIM27	100129250	9	32551144	32568621	1	0.167881	0.231398	0.99	0.000259	48.99	404.3	372.25	129.73	794.56	716.2	33.65	57.71	304.15	76.42	102.49	434
ENSG00000236901	MIR600HG	81571	9	123109494	123115477	-1	-0.0845285	0.706475	1.35	0.0325	342.91	211.86	151	1338.19	341.64	316.32	96.96	155.22	69.61	380.2	280.86	170.55
ENSG00000237821	AC083873.1	NA	7	133169416	133170514	-1	0.647003	1.97812e-07	0.74	8.91e-05	130.97	97.1	96.47	215.42	188.06	173.08	110.65	157.21	93.82	186.31	248.25	130.96
ENSG00000237840	FAM21FP	NA	10	45706431	45727231	-1	-0.0792604	0.681371	1.86	0.00121	8.25	1.77	3.15	38.44	7.84	9.95	7.99	15.92	1.51	35.37	20.63	21.32
ENSG00000237976	AL391069.3	NA	1	151346967	151348027	1	-0.0246284	0.944855	0.84	0.0134	27.33	58.26	66.06	40.04	141.05	171.09	31.37	13.93	62.04	38.53	31.95	85.28
ENSG00000237978	KCNMB2-AS1	NA	3	178526505	178860405	-1	-1.84474	0.784008	1.02	0.0232	28.88	224.22	218.1	104.11	401.2	421.76	33.65	37.81	98.36	67.58	66.55	121.82
ENSG00000239264	TXNDC5	81567	6	7881517	7910814	-1	-0.21106	0.609806	1.19	0.000252	900.84	354.86	276.82	2957.47	589.26	553.07	551.56	1539.62	429.74	2425.82	3337.7	726.38
ENSG00000239305	RNF103	7844	2	86603393	86623866	-1	-0.558561	0.00187714	1.34	1.87e-05	209.87	118.29	101.71	943.38	324.41	336.22	167.69	252.07	177.04	416.83	392.67	252.79
ENSG00000239779	WBP1	23559	2	74458329	74460891	1	0.0231913	0.910311	0.75	0.0218	252.15	47.67	54.53	700.73	61.12	77.59	261.23	291.87	60.53	462.93	291.51	111.16
ENSG00000240401	AC012358.3	NA	2	55282350	55346049	1	-0.254455	0.305396	1.57	0.0194	6.19	1.77	10.49	14.41	34.48	9.95	1.71	5.31	6.05	9.47	13.98	15.23
ENSG00000241316	SUCLG2-AS1	101927111	3	67654697	67947713	1	-0.276545	0.631368	1.05	0.0462	5.16	17.65	18.87	14.41	23.51	35.81	14.26	14.59	25.72	25.26	33.94	60.91
ENSG00000244165	P2RY11	5032	19	10111538	10115372	1	-0.651375	0.000356955	1.17	0.00368	291.34	213.62	196.08	933.77	388.66	477.47	126.05	372.8	152.83	716.19	372.04	240.6
ENSG00000244486	SCARF2	91179	22	20424815	20437826	-1	-1.40522	0.0298641	1.25	0.0178	15.99	35.31	42.99	113.72	68.96	57.69	10.84	23.88	43.88	44.84	33.94	51.78
ENSG00000244558	KCNK15-AS1	NA	20	44694892	44746021	-1	NA	NA	1.71	0.00978	1.55	5.3	6.29	8.01	31.34	19.89	4.56	3.98	24.21	9.47	18.64	53.3
ENSG00000245060	LINC00847	729678	5	180830957	180835726	1	0.182838	0.308715	0.83	0.0013	292.37	739.74	707.79	607.83	1214.56	1114.09	298.31	375.45	404.01	567.14	715.46	671.56
ENSG00000247679	AC139795.2	NA	5	177611253	177619754	1	-0.314277	0.013028	1.62	0.0351	20.63	8.83	8.39	70.47	25.07	13.93	5.7	5.97	1.51	25.89	16.64	10.66
ENSG00000248329	APELA	100506013	4	164877004	164898965	1	NA	NA	1.14	0.006	102.61	132.41	188.74	205.81	321.27	385.95	79.85	200.33	164.93	265.26	527.78	191.87
ENSG00000249988	AC092546.1	NA	4	14164455	14242813	1	3.08776	NA	3.4	0.00299	0	0	2.1	4.8	4.7	1.99	1.14	1.33	0	17.05	13.31	9.14
ENSG00000250317	SMIM20	389203	4	25861830	25929874	1	0.451068	0.000269209	0.94	0.0359	181.51	67.09	41.94	301.91	133.21	153.19	61.6	103.48	77.17	116.84	212.31	91.37
ENSG00000251143	AP002490.1	100128494	11	72014291	72020910	1	0.156128	0.293386	1.3	0.0215	12.89	10.59	19.92	33.63	37.61	19.89	9.7	15.26	40.86	40.42	29.95	97.46
ENSG00000251161	AC020661.1	NA	15	40906811	40910337	1	-0.800455	0.0455779	2.07	0.0048	5.67	8.83	5.24	11.21	34.48	55.7	1.71	1.99	1.51	9.47	4.66	15.23
ENSG00000253223	AC110998.1	NA	8	66984135	66986187	-1	-0.0278332	0.942671	1.11	0.00331	2.58	56.5	34.6	7.21	98.73	101.46	3.42	0.66	51.45	5.68	3.33	95.94
ENSG00000253690	AC021678.2	NA	8	28250063	28339255	-1	-0.108364	0.750627	1.32	0.000101	28.88	14.12	26.21	109.71	70.52	79.58	28.52	39.8	33.29	49.26	66.55	54.82
ENSG00000253958	CLDN23	137075	8	8701938	8704106	1	1.98106	0.313914	1.76	5.02e-05	28.36	40.61	33.55	212.22	108.14	111.41	15.4	67.66	37.83	114.94	160.4	67
ENSG00000254614	AP003068.2	728975	11	65177606	65181834	-1	0.870652	0.0123784	1.26	0.000885	56.72	127.12	122.68	220.23	293.06	258.63	39.93	47.76	80.2	86.52	77.2	158.37
ENSG00000254682	AP002387.1	NA	11	71448674	71452157	1	-0.21211	0.405143	0.88	0.0254	66.52	105.93	90.18	103.31	177.09	187.01	59.32	96.18	217.89	147.15	175.7	359.38
ENSG00000255760	LINC02422	NA	12	31877079	31887203	-1	-0.277115	0.416322	2.56	0.00366	2.58	0	0	45.65	15.67	9.95	6.84	6.63	3.03	17.68	11.31	3.05
ENSG00000255945	AC025252.1	NA	12	127598168	127599715	1	NA	NA	2.55	0.0105	0	3.53	2.1	5.61	10.97	25.86	2.28	0.66	0	3.16	3.99	7.61
ENSG00000256294	ZNF225	7768	19	44112181	44134816	1	0.743423	2.67685e-08	1	1.69e-05	128.4	44.14	26.21	233.04	109.7	83.56	130.62	134	40.86	194.52	271.54	67
ENSG00000256582	LINC02390	NA	12	9704077	9709350	1	-0.515925	0.0330746	2.07	0.00769	2.06	5.3	2.1	20.02	15.67	3.98	1.14	7.96	7.57	30.31	21.3	13.71
ENSG00000257210	NACAP3	NA	12	93124063	93124543	-1	-1.75383	0.00935068	1.93	0.037	3.61	0	0	4.8	4.7	3.98	5.13	7.3	1.51	24	18.64	4.57
ENSG00000257315	ZBED6	9877	1	203795714	203854999	1	0.365984	0.0669918	0.91	2.38e-05	33.52	164.19	176.16	98.5	264.85	342.19	39.36	30.51	202.76	68.84	67.89	260.4
ENSG00000257315	ZBED6	100381270	1	203795714	203854999	1	0.365984	0.0669918	0.91	2.38e-05	33.52	164.19	176.16	98.5	264.85	342.19	39.36	30.51	202.76	68.84	67.89	260.4
ENSG00000258102	MAP1LC3B2	643246	12	116548105	116576448	1	-1.2047	0.0233399	0.74	0.00391	125.82	127.12	168.82	259.47	224.11	276.53	98.68	170.48	133.16	210.31	257.57	152.28
ENSG00000258689	LINC01269	103695436	14	70698698	70712153	1	-0.715597	0.1928	2.47	0.00897	1.55	0	4.19	8.81	18.81	3.98	0	1.33	4.54	6.32	11.31	7.61
ENSG00000258768	AL356019.2	NA	14	20260480	20264308	-1	0.0268027	0.920683	1.4	0.0134	5.16	3.53	8.39	24.83	10.97	17.91	9.13	6.63	3.03	16.42	9.98	18.27
ENSG00000259436	AC010247.2	NA	19	42152569	42157523	1	1.82831	1.11608e-07	1.89	0.00256	5.16	56.5	41.94	68.87	216.27	179.05	28.52	52.4	145.26	149.68	195.67	292.38
ENSG00000259953	AL138756.1	NA	9	112032555	112037730	-1	0.068515	0.892758	2.26	0.0189	48.47	28.25	35.65	354.77	119.11	93.5	5.7	7.3	10.59	21.47	35.27	41.12
ENSG00000260101	AC008074.3	101927402	2	64522187	64524093	-1	2.0535	9.31055e-11	1.16	0.00619	225.85	545.54	578.82	538.96	968.51	1173.77	75.86	145.94	275.4	301.25	336.1	513.19
ENSG00000261305	AC005586.2	NA	7	150341771	150342607	1	-0.915317	0.0310059	1.98	0.0345	0.52	10.59	5.24	20.82	45.45	49.74	6.27	12.6	65.07	51.79	33.28	132.48
ENSG00000261338	AC021016.2	NA	2	218255319	218257366	1	0.551835	0.00861715	0.75	0.0314	24.24	19.42	14.68	43.24	36.05	17.91	32.51	25.87	10.59	37.26	48.58	28.93
ENSG00000261359	PYCARD-AS1	100652740	16	31201885	31203452	1	0.351185	0.363136	1.35	0.00496	17.53	42.37	40.89	68.07	133.21	161.15	19.96	23.88	25.72	28.42	34.61	39.59
ENSG00000261534	AL596244.1	NA	9	121815674	121819452	-1	-0.163936	0.584567	1.6	0.0305	2.58	12.36	22.02	11.21	86.19	99.47	14.83	22.55	65.07	47.37	45.92	159.89
ENSG00000266153	AP005380.1	NA	18	5159332	5171026	1	-0.855589	0.359534	4.47	0.00128	0	0	1.05	54.46	15.67	9.95	1.14	1.33	0	3.79	3.99	1.52
ENSG00000266680	AL135905.2	NA	6	63571005	63572408	-1	-0.446116	0.132606	0.94	0.0138	20.11	14.12	14.68	43.24	21.94	37.8	15.97	13.93	13.62	23.37	27.29	27.41
ENSG00000267317	AC027307.2	NA	19	1457670	1458580	-1	0.85568	0.000147231	1.01	7.9e-05	54.66	157.13	99.61	173.78	228.81	258.63	61.03	68.32	93.82	115.58	119.8	150.76
ENSG00000267680	ZNF224	7767	19	44094339	44109886	1	-0.181061	0.128462	0.71	0.000107	487.8	165.96	166.72	1005.04	235.08	224.81	507.64	529.35	183.09	910.08	676.86	345.68
ENSG00000269892	AC125494.2	NA	12	6742985	6743641	1	0.202672	0.441099	2.19	0.044	1.03	0	2.1	13.61	9.4	3.98	0.57	3.32	1.51	2.53	4.66	6.09
ENSG00000269970	AL162424.1	NA	9	122372605	122372825	1	0.317534	0.858526	1.46	0.0219	4.13	5.3	5.24	26.43	4.7	11.94	11.41	7.96	6.05	40.42	29.28	6.09
ENSG00000271133	AC004130.1	NA	7	20328299	20331747	-1	0.00108243	0.999676	1.04	0.0499	108.8	335.44	309.33	369.98	484.26	483.44	44.49	96.85	136.18	132	200.99	207.1
ENSG00000271605	MILR1	284021	17	64449037	64468643	1	2.27302	0.00104894	1.58	3.02e-05	43.83	271.89	277.87	380.4	742.84	779.86	58.18	112.77	216.38	190.1	218.3	333.49
ENSG00000271614	ATP2B1-AS1	NA	12	89708959	89712590	1	-0.347398	0.172981	1.28	3.7e-08	45.38	91.81	97.52	184.99	230.37	264.6	49.05	86.23	111.97	144.63	117.8	222.33
ENSG00000272159	AC087623.4	NA	8	38408048	38408742	-1	0.508432	0.104084	2.37	0.00905	2.58	0	0	41.64	4.7	5.97	2.85	5.31	4.54	11.37	12.65	4.57
ENSG00000272264	AC009686.2	NA	8	80032724	80033300	-1	-0.283692	0.510456	1.05	0.000225	9.28	47.67	48.23	16.82	89.33	89.53	6.27	9.29	37.83	24.63	15.97	77.66
ENSG00000272502	AC104958.2	NA	8	120812219	120813359	1	0.0431205	0.967003	1.53	3.46e-05	23.72	264.82	276.82	136.14	880.75	857.45	20.53	72.3	310.2	111.79	132.44	450.75
ENSG00000272941	AC083862.2	NA	7	135168403	135169547	1	-0.408994	0.0093455	1.51	3.37e-10	31.97	104.16	114.3	130.54	379.26	332.24	48.48	58.37	186.12	123.79	177.03	338.06
ENSG00000273230	AC102953.2	NA	7	1464497	1467522	-1	-0.19925	0.483492	2.09	0.0484	17.53	0	3.15	76.08	6.27	7.96	4.56	4.64	0	22.74	7.32	4.57
